# Supplementary material for: Meta-Analysis of Herbicide Non-Target Effects on Pest Natural Enemies
Source: Insects. 2023 Sep 26;14(10):787. doi: 10.3390/insects14100787 (PMC10607068; doi:10.3390/insects14100787)
Supplement: Supplementary file 1 [file insects-14-00787-s001.zip]

Archive with 1 entries (1 files):
- insects-2582612-supplementary.xlsx
