# Supplementary material for: Meta-Analysis of Herbicide Non-Target Effects on Pest Natural Enemies
Source: Insects. 2023 Sep 26;14(10):787. doi: 10.3390/insects14100787 (PMC10607068; doi:10.3390/insects14100787)
Supplement: Supplementary file 1 [file insects-14-00787-s001.zip › insects-2582612-supplementary.xlsx]

## Sheet: Read me first
Meta-analysis of herbicide non-target effects on pest natural enemies
Zilnik et al. 2023
Insects
This Excel file contains the data extracted from all papers used in the meta-analysis for this paper.
The "proportion data" tab contains all information extracted from papers using proportion-based data. Here, log odds effect sizes and variance were calculated, then converted to Hedge's d to allow for comparison with the means-based data.
The "means data" tab contains all information extracted from papers using means-based data.
The "combined effect sizes (d)" tab contains study information, the independent variables used in analysis, and the effect sizes (d) and variance used to conduct the meta-analysis.
The "papers by year" tab provides counts of the number of papers published in a given year that met the criteria for inclusion in the database. The literature review only includes papers published through 2020.
Variable definitions
Record #	Each record collected has been assigned its own reference number
Author	Abbreviated author list of published paper from which the record was obtained. See the reference list in the manuscript for the full citation.
Year	Year paper was published
Title	Title of published paper. See the reference list in the manuscript for the full citation.
AI	Active ingredient of the pesticide tested for that record
MOA	Mode of action group of the active ingredient, Herbicide Resistance Action Group/Weed Science Society of America guidelines as of 2020 (https://hracglobal.com/tools/classification-lookup)
Chemical family	As definited by Weed Science Society of America as of 2020
Order	Taxonomic order of the species tested
Family	Taxonomic family of the species tested
Genus	Genus of the species tested
Species	Full species name (Genus + species) of the species tested
Pred/Para	Indicates that the organism is a predator (pred) or parasitoid (para)
Effect type	Type of non-target effect tested: Adult mortality, juvenile mortality, fecundity ("eggs"), or egg hatch. For information on how these categories were assigned, see "Materials and Methods" in the main manuscript. Note: "predation" also includes measures of parasitoid efficacy.
n herbicide treated group	Number of subjects in the herbicide treated group
% affected in herbicide treated group	Percent individuals affected in herbicide treated group. Example: "Dead" = affected in mortality assessments.
n affected herbicide treated group	Number of affected subjects in the herbicide treated group
n unaffected in herbicide treated group	Number of unaffected subjects in the herbicide treated group
n control group	Number of subjects in the control group
% affected in control group	Percent affected in the control group
n affected in control group	Number of subjects affected in the control group
n uneffected in control group	Number of subjects unaffected in the control group
treated group mean	Mean value for the "effect type" specified, for the herbicide treated group
treated group SE	Standard error for the "effect type" specified, for the herbicide treated group
treated group SD	Standard deviation for the "effect type" specified, for the herbicide treated group
control group mean	Mean value for the "effect type" specified, for the control group
control group SE	Standard error for the "effect type" specified, for the control group
control group SD	Standard deviation for the "effect type" specified, for the control group
Effect size (log odds)	Log odds effect size calculation
Effect size variance (log odds)	Variance associated with log odds effect size
Effect size (d)	Hedge's d effect size, converted from log odds for data that were original in the "proportion data" tab
Effect variance (d)	Hedge's d associated variance, converted from log odds for data that were original in the "proportion data" tab

## Sheet: proportion data
Study #	Author	Year	Title	AI	MOA	Chemical family	Order	Family	Genus	Species	Para/Pred	Effect	n herbicide treated group	% affected in herbicide treated group	n affected herbicide treated group	n unaffected in herbicide treated group	n control group	% affected in control group	n affected in control group	n uneffected in control group
1	Adams	1960	Effects of spraying 2,4-D amind on coccinellid larvae	2,4-D	4	phenoxy-carboxylic acid	Coleoptera	Coccinellidae	Coccinella	Coccinella trasversoguttata	Pred	mortality juvenile	77	40.2597	31	46	73	10.9589	8	65
2	Addison and Barker	2006	Effect of various pesticides on the non-target species Microctonus hyperodae, a biological control agent of Listronotus bonariensis	2,4-D	4	phenoxy-carboxylic acid	Hymenoptera	Braconidae	Microctonus	Microctonus hyperodae	Para	mortality adult	40	25	10	30	40	5	2	38
3	Addison and Barker	2006	Effect of various pesticides on the non-target species Microctonus hyperodae, a biological control agent of Listronotus bonariensis	asulam	18	carbamate	Hymenoptera	Braconidae	Microctonus	Microctonus hyperodae	Para	mortality adult	40	3	1	39	40	5	2	38
4	Addison and Barker	2006	Effect of various pesticides on the non-target species Microctonus hyperodae, a biological control agent of Listronotus bonariensis	glyphosate	9	glycine	Hymenoptera	Braconidae	Microctonus	Microctonus hyperodae	Para	mortality adult	40	10	4	36	40	5	2	38
5	Addison and Barker	2006	Effect of various pesticides on the non-target species Microctonus hyperodae, a biological control agent of Listronotus bonariensis	metsulfuron-methyl	2	sulfonylurea	Hymenoptera	Braconidae	Microctonus	Microctonus hyperodae	Para	mortality adult	40	5	2	38	40	5	2	38
6	Addison and Barker	2006	Effect of various pesticides on the non-target species Microctonus hyperodae, a biological control agent of Listronotus bonariensis	paraquat	22	bipyridylium	Hymenoptera	Braconidae	Microctonus	Microctonus hyperodae	Para	mortality adult	40	8	3	37	40	5	2	38
7	Ahn et al	2001	Toxicity of the Herbicide Glufosinate-Ammonium to Predatory Insects and Mites of Tetranychus utricae (Acari: Tetranychidae) Under Laboratory Conditions	glufosinate	10	phosphinic acid	Coleoptera	Coccinellidae	Harmonia	Harmonia axyridis	Pred	mortality adult	45	0	0	45	45	0	0	45
8	Ahn et al	2001	Toxicity of the Herbicide Glufosinate-Ammonium to Predatory Insects and Mites of Tetranychus utricae (Acari: Tetranychidae) Under Laboratory Conditions	glufosinate	10	phosphinic acid	Hemiptera	Anthocoridae	Orius	Orius strigicollis	Pred	mortality adult	71	57.7	41	30	71	0	0	71
9	Ahn et al	2001	Toxicity of the Herbicide Glufosinate-Ammonium to Predatory Insects and Mites of Tetranychus utricae (Acari: Tetranychidae) Under Laboratory Conditions	glufosinate	10	phosphinic acid	Mesostigmata	Phytoseiidae	Phytoseiulus	Phytoseiulus persimilis	Pred	mortality adult	65	100	65	0	65	0	0	65
10	Ahn et al	2001	Toxicity of the Herbicide Glufosinate-Ammonium to Predatory Insects and Mites of Tetranychus utricae (Acari: Tetranychidae) Under Laboratory Conditions	glufosinate	10	phosphinic acid	Mesostigmata	Phytoseiidae	Neoseiulus	Neoseiulus womersleyi	Pred	mortality adult	64	100	64	0	64	0	0	64
11	Ahn et al	2001	Toxicity of the Herbicide Glufosinate-Ammonium to Predatory Insects and Mites of Tetranychus utricae (Acari: Tetranychidae) Under Laboratory Conditions	glufosinate	10	phosphinic acid	Coleoptera	Coccinellidae	Harmonia	Harmonia axyridis	Pred	mortality eggs	95	0	0	95	95	0	0	95
12	Ahn et al	2001	Toxicity of the Herbicide Glufosinate-Ammonium to Predatory Insects and Mites of Tetranychus utricae (Acari: Tetranychidae) Under Laboratory Conditions	glufosinate	10	phosphinic acid	Hemiptera	Anthocoridae	Orius	Orius strigicollis	Pred	mortality eggs	66	71.2	47	19	66	0	0	66
13	Ahn et al	2001	Toxicity of the Herbicide Glufosinate-Ammonium to Predatory Insects and Mites of Tetranychus utricae (Acari: Tetranychidae) Under Laboratory Conditions	glufosinate	10	phosphinic acid	Mesostigmata	Phytoseiidae	Phytoseiulus	Phytoseiulus persimilis	Pred	mortality eggs	67	0	0	67	67	0	0	67
14	Ahn et al	2001	Toxicity of the Herbicide Glufosinate-Ammonium to Predatory Insects and Mites of Tetranychus utricae (Acari: Tetranychidae) Under Laboratory Conditions	glufosinate	10	phosphinic acid	Mesostigmata	Phytoseiidae	Neoseiulus	Neoseiulus womersleyi	Pred	mortality eggs	120	0	0	120	120	0	0	120
15	Ahn et al	2001	Toxicity of the Herbicide Glufosinate-Ammonium to Predatory Insects and Mites of Tetranychus utricae (Acari: Tetranychidae) Under Laboratory Conditions	glufosinate	10	phosphinic acid	Coleoptera	Coccinellidae	Harmonia	Harmonia axyridis	Pred	mortality juvenile	45	100	45	0	45	0	0	45
16	Ahn et al	2001	Toxicity of the Herbicide Glufosinate-Ammonium to Predatory Insects and Mites of Tetranychus utricae (Acari: Tetranychidae) Under Laboratory Conditions	glufosinate	10	phosphinic acid	Hemiptera	Anthocoridae	Orius	Orius strigicollis	Pred	mortality juvenile	63	65	41	22	63	0	0	63
17	Ahn et al	2001	Toxicity of the Herbicide Glufosinate-Ammonium to Predatory Insects and Mites of Tetranychus utricae (Acari: Tetranychidae) Under Laboratory Conditions	glufosinate	10	phosphinic acid	Neuroptera	Chrysopidae	Chrysopa	Chrysopa pallens	Pred	mortality juvenile	63	13.2	8	55	63	0	0	63
18	Ahn et al	2001	Toxicity of the Herbicide Glufosinate-Ammonium to Predatory Insects and Mites of Tetranychus utricae (Acari: Tetranychidae) Under Laboratory Conditions	glufosinate	10	phosphinic acid	Mesostigmata	Phytoseiidae	Phytoseiulus	Phytoseiulus persimilis	Pred	mortality juvenile	63	100	63	0	63	0	0	63
19	Ahn et al	2001	Toxicity of the Herbicide Glufosinate-Ammonium to Predatory Insects and Mites of Tetranychus utricae (Acari: Tetranychidae) Under Laboratory Conditions	glufosinate	10	phosphinic acid	Mesostigmata	Phytoseiidae	Neoseiulus	Neoseiulus womersleyi	Pred	mortality juvenile	54	100	54	0	54	0	0	54
22	Alhewairini and Mahmoud Al-Azzazy	2019	Evaluation of the side effects of oxamyl and hymexazol on five species of soil-dwelling predatory mites	glyphosate	9	glycine	Mesostigmata	Laelapidae	Androlaelaps	Androlaelaps casalis	Pred	mortality adult	60	85	51	9	60	10	6	54
23	Alhewairini and Mahmoud Al-Azzazy	2019	Evaluation of the side effects of oxamyl and hymexazol on five species of soil-dwelling predatory mites	metribuzin	5	triazinone	Mesostigmata	Laelapidae	Androlaelaps	Androlaelaps casalis	Pred	mortality adult	60	85	51	9	60	5	3	57
24	Alhewairini and Mahmoud Al-Azzazy	2019	Evaluation of the side effects of oxamyl and hymexazol on five species of soil-dwelling predatory mites	glyphosate	9	glycine	Trombidiformes	Cunaxidae	Cunaxa	Cunaxa setirostris	Pred	mortality adult	60	90	54	6	60	0	0	60
25	Alhewairini and Mahmoud Al-Azzazy	2019	Evaluation of the side effects of oxamyl and hymexazol on five species of soil-dwelling predatory mites	metribuzin	5	triazinone	Trombidiformes	Cunaxidae	Cunaxa	Cunaxa setirostris	Pred	mortality adult	60	80	48	12	60	0	0	60
26	Alhewairini and Mahmoud Al-Azzazy	2019	Evaluation of the side effects of oxamyl and hymexazol on five species of soil-dwelling predatory mites	glyphosate	9	glycine	Mesostigmata	Ascidae	Lasioseius	Lasioseius dentatus	Pred	mortality adult	60	85	51	9	60	0	0	60
27	Alhewairini and Mahmoud Al-Azzazy	2019	Evaluation of the side effects of oxamyl and hymexazol on five species of soil-dwelling predatory mites	metribuzin	5	triazinone	Mesostigmata	Ascidae	Lasioseius	Lasioseius dentatus	Pred	mortality adult	60	90	54	6	60	0	0	60
28	Alhewairini and Mahmoud Al-Azzazy	2019	Evaluation of the side effects of oxamyl and hymexazol on five species of soil-dwelling predatory mites	glyphosate	9	glycine	Mesostigmata	Macrochelidae	Macrocheles	Macrocheles muscaedomesticae	Pred	mortality adult	60	85	51	9	60	5	3	57
29	Alhewairini and Mahmoud Al-Azzazy	2019	Evaluation of the side effects of oxamyl and hymexazol on five species of soil-dwelling predatory mites	metribuzin	5	triazinone	Mesostigmata	Macrochelidae	Macrocheles	Macrocheles muscaedomesticae	Pred	mortality adult	60	90	54	6	60	15	9	51
30	Alhewairini and Mahmoud Al-Azzazy	2019	Evaluation of the side effects of oxamyl and hymexazol on five species of soil-dwelling predatory mites	glyphosate	9	glycine	Mesostigmata	Rhodacaridae	Rhodacarus	Rhodacarus roseus	Pred	mortality adult	60	85	51	9	60	10	6	54
31	Alhewairini and Mahmoud Al-Azzazy	2019	Evaluation of the side effects of oxamyl and hymexazol on five species of soil-dwelling predatory mites	metribuzin	5	triazinone	Mesostigmata	Rhodacaridae	Rhodacarus	Rhodacarus roseus	Pred	mortality adult	60	80	48	12	60	0	0	60
32	Bastos et al	2006	Selectivity of pesticides used on cotton (Gossypium hirsutum) to Trichogramma pretiosum reared on two laboratory-reared hosts	paraquat+diuron	22+7	bipyridylium+urea	Hymenoptera	Trichogrammatidae	Trichogramma	Trichogramma pretiosum	Para	mortality juvenile	3900	55.338	2158	1742	3900	0	0	3900
33	Bastos et al	2006	Selectivity of pesticides used on cotton (Gossypium hirsutum) to Trichogramma pretiosum reared on two laboratory-reared hosts	paraquat+diuron	22+7	bipyridylium+urea	Hymenoptera	Trichogrammatidae	Trichogramma	Trichogramma pretiosum	Para	predation	1950	46.114	899	1051	1950	0	0	1950
34	Benamú et al	2010	Effects of the herbicide glyphosate on biological attributes of Alpaida veniliae (Araneae, Araneidae), in laboratory	glyphosate	9	glycine	Araneae	Araneidae	Alpaida	Alpaida veniliae	Pred	mortality adult	60	0	0	0	60	0	0	0
35	Bergeron and Schmidt-Jeffris	2023 - unpublished data at time of analysis	Herbicides harm key orchard predatory mites	halosulfuron	2	sulfonylurea	Mesostigmata	Phytoseiidae	Amblydromella	Amblydromella caudiglans	Pred	mortality adult	30	0	0	30	30	3.33333	1	29
36	Bergeron and Schmidt-Jeffris	2023 - unpublished data at time of analysis	Herbicides harm key orchard predatory mites	halosulfuron	2	sulfonylurea	Mesostigmata	Phytoseiidae	Amblydromella	Amblydromella caudiglans	Pred	mortality eggs	39	92.5	36	3	38	93.1818	35	3
37	Bergeron and Schmidt-Jeffris	2023 - unpublished data at time of analysis	Herbicides harm key orchard predatory mites	halosulfuron	2	sulfonylurea	Mesostigmata	Phytoseiidae	Galendromus	Galendromus occidentalis	Pred	mortality adult	30	13.3333	4	26	30	3.33333	1	29
38	Bergeron and Schmidt-Jeffris	2023 - unpublished data at time of analysis	Herbicides harm key orchard predatory mites	halosulfuron	2	sulfonylurea	Mesostigmata	Phytoseiidae	Galendromus	Galendromus occidentalis	Pred	mortality eggs	50	88.6364	44	6	70	95.679	67	3
39	Bergeron and Schmidt-Jeffris	2023 - unpublished data at time of analysis	Herbicides harm key orchard predatory mites	rimsulfuron	2	sulfonylurea	Mesostigmata	Phytoseiidae	Amblydromella	Amblydromella caudiglans	Pred	mortality adult	30	10	3	27	30	3.33333	1	29
40	Bergeron and Schmidt-Jeffris	2023 - unpublished data at time of analysis	Herbicides harm key orchard predatory mites	rimsulfuron	2	sulfonylurea	Mesostigmata	Phytoseiidae	Amblydromella	Amblydromella caudiglans	Pred	mortality eggs	41	92.5	38	3	38	93.1818	35	3
41	Bergeron and Schmidt-Jeffris	2023 - unpublished data at time of analysis	Herbicides harm key orchard predatory mites	rimsulfuron	2	sulfonylurea	Mesostigmata	Phytoseiidae	Galendromus	Galendromus occidentalis	Pred	mortality adult	30	6.66667	2	28	30	3.33333	1	29
42	Bergeron and Schmidt-Jeffris	2023 - unpublished data at time of analysis	Herbicides harm key orchard predatory mites	rimsulfuron	2	sulfonylurea	Mesostigmata	Phytoseiidae	Galendromus	Galendromus occidentalis	Pred	mortality eggs	72	87.1429	63	9	70	95.679	67	3
43	Bergeron and Schmidt-Jeffris	2023 - unpublished data at time of analysis	Herbicides harm key orchard predatory mites	2,4-D	4	phenoxy-carboxylic acid	Mesostigmata	Phytoseiidae	Amblydromella	Amblydromella caudiglans	Pred	mortality adult	30	13.3333	4	26	30	3.33333	1	29
44	Bergeron and Schmidt-Jeffris	2023 - unpublished data at time of analysis	Herbicides harm key orchard predatory mites	2,4-D	4	phenoxy-carboxylic acid	Mesostigmata	Phytoseiidae	Amblydromella	Amblydromella caudiglans	Pred	mortality eggs	28	77.7778	22	6	38	93.1818	35	3
45	Bergeron and Schmidt-Jeffris	2023 - unpublished data at time of analysis	Herbicides harm key orchard predatory mites	2,4-D	4	phenoxy-carboxylic acid	Mesostigmata	Phytoseiidae	Galendromus	Galendromus occidentalis	Pred	mortality adult	29	20.6897	6	23	30	3.33333	1	29
46	Bergeron and Schmidt-Jeffris	2023 - unpublished data at time of analysis	Herbicides harm key orchard predatory mites	2,4-D	4	phenoxy-carboxylic acid	Mesostigmata	Phytoseiidae	Galendromus	Galendromus occidentalis	Pred	mortality eggs	33	96.3542	32	1	70	95.679	67	3
47	Bergeron and Schmidt-Jeffris	2023 - unpublished data at time of analysis	Herbicides harm key orchard predatory mites	glyphosate	9	glycine	Mesostigmata	Phytoseiidae	Amblydromella	Amblydromella caudiglans	Pred	mortality adult	30	10	3	27	30	3.33333	1	29
48	Bergeron and Schmidt-Jeffris	2023 - unpublished data at time of analysis	Herbicides harm key orchard predatory mites	glyphosate	9	glycine	Mesostigmata	Phytoseiidae	Amblydromella	Amblydromella caudiglans	Pred	mortality eggs	35	91.2281	32	3	38	93.1818	35	3
49	Bergeron and Schmidt-Jeffris	2023 - unpublished data at time of analysis	Herbicides harm key orchard predatory mites	glyphosate	9	glycine	Mesostigmata	Phytoseiidae	Galendromus	Galendromus occidentalis	Pred	mortality adult	29	13.7931	4	25	30	3.33333	1	29
50	Bergeron and Schmidt-Jeffris	2023 - unpublished data at time of analysis	Herbicides harm key orchard predatory mites	glyphosate	9	glycine	Mesostigmata	Phytoseiidae	Galendromus	Galendromus occidentalis	Pred	mortality eggs	43	86.6667	37	6	70	95.679	67	3
51	Bergeron and Schmidt-Jeffris	2023 - unpublished data at time of analysis	Herbicides harm key orchard predatory mites	glufosinate	10	phosphinic acid	Mesostigmata	Phytoseiidae	Amblydromella	Amblydromella caudiglans	Pred	mortality adult	29	100	29	0	30	3.33333	1	29
52	Bergeron and Schmidt-Jeffris	2023 - unpublished data at time of analysis	Herbicides harm key orchard predatory mites	glufosinate	10	phosphinic acid	Mesostigmata	Phytoseiidae	Galendromus	Galendromus occidentalis	Pred	mortality adult	30	100	30	0	30	3.33333	1	29
53	Bergeron and Schmidt-Jeffris	2023 - unpublished data at time of analysis	Herbicides harm key orchard predatory mites	oxyfluorfen	14	diphenylether	Mesostigmata	Phytoseiidae	Amblydromella	Amblydromella caudiglans	Pred	mortality adult	30	16.6667	5	25	30	3.33333	1	29
54	Bergeron and Schmidt-Jeffris	2023 - unpublished data at time of analysis	Herbicides harm key orchard predatory mites	oxyfluorfen	14	diphenylether	Mesostigmata	Phytoseiidae	Amblydromella	Amblydromella caudiglans	Pred	mortality eggs	12	9.09091	1	11	38	93.1818	35	3
55	Bergeron and Schmidt-Jeffris	2023 - unpublished data at time of analysis	Herbicides harm key orchard predatory mites	oxyfluorfen	14	diphenylether	Mesostigmata	Phytoseiidae	Galendromus	Galendromus occidentalis	Pred	mortality adult	30	6.66667	2	28	30	3.33333	1	29
56	Bergeron and Schmidt-Jeffris	2023 - unpublished data at time of analysis	Herbicides harm key orchard predatory mites	oxyfluorfen	14	diphenylether	Mesostigmata	Phytoseiidae	Galendromus	Galendromus occidentalis	Pred	mortality eggs	20	20	4	16	70	95.679	67	3
57	Bergeron and Schmidt-Jeffris	2023 - unpublished data at time of analysis	Herbicides harm key orchard predatory mites	paraquat	22	bipyridylium	Mesostigmata	Phytoseiidae	Amblydromella	Amblydromella caudiglans	Pred	mortality adult	20	100	20	0	30	3.33333	1	29
58	Bergeron and Schmidt-Jeffris	2023 - unpublished data at time of analysis	Herbicides harm key orchard predatory mites	paraquat	22	bipyridylium	Mesostigmata	Phytoseiidae	Galendromus	Galendromus occidentalis	Pred	mortality adult	28	57.1429	16	12	30	3.33333	1	29
59	Bernard et al	2010	Reducing the impact of pesticides on biological control in Australian vineyards: pesticide mortality and fecundity effects on an indicator species, the predatory mite Euseius victoriensis (Acari: Phytoseiidae)	glyphosate	9	glycine	Mesostigmata	Phytoseiidae	Euseius	Euseius victoriensis	Pred	mortality juvenile	88	2	2	86	88	5.95	5	83
60	Boller et al	1984	Evaluation of side-effects of vineyard herbicides on Tetranychus urticae and its predator Typhlodromus pyri under laboratory and semi-field conditions	atrazine+MCPP+2,4,5-T	5+4	triazine+phenoxy-carboxylic acid+chlorophenoxy acid	Mesostigmata	Phytoseiidae	Typhlodromus	Typhlodromus pyri	Para	mortality adult	100	78	78	22	100	19	19	81
61	Boller et al	1984	Evaluation of side-effects of vineyard herbicides on Tetranychus urticae and its predator Typhlodromus pyri under laboratory and semi-field conditions	diquat	22	bipyridylium	Mesostigmata	Phytoseiidae	Typhlodromus	Typhlodromus pyri	Para	mortality adult	100	78	78	22	100	19	19	81
62	Boller et al	1984	Evaluation of side-effects of vineyard herbicides on Tetranychus urticae and its predator Typhlodromus pyri under laboratory and semi-field conditions	glufosinate	10	phosphinic acid	Mesostigmata	Phytoseiidae	Typhlodromus	Typhlodromus pyri	Para	mortality adult	100	100	100	0	100	19	19	81
63	Boller et al	1984	Evaluation of side-effects of vineyard herbicides on Tetranychus urticae and its predator Typhlodromus pyri under laboratory and semi-field conditions	glyphosate	9	glycine	Mesostigmata	Phytoseiidae	Typhlodromus	Typhlodromus pyri	Para	mortality adult	100	95	95	5	100	19	19	81
64	Boller et al	1984	Evaluation of side-effects of vineyard herbicides on Tetranychus urticae and its predator Typhlodromus pyri under laboratory and semi-field conditions	paraquat	22	bipyridylium	Mesostigmata	Phytoseiidae	Typhlodromus	Typhlodromus pyri	Para	mortality adult	100	95	95	5	100	19	19	81
65	Boller et al	1984	Evaluation of side-effects of vineyard herbicides on Tetranychus urticae and its predator Typhlodromus pyri under laboratory and semi-field conditions	simazine	5	triazine	Mesostigmata	Phytoseiidae	Typhlodromus	Typhlodromus pyri	Para	mortality adult	100	52	52	48	100	19	19	81
66	Boller et al	1984	Evaluation of side-effects of vineyard herbicides on Tetranychus urticae and its predator Typhlodromus pyri under laboratory and semi-field conditions	terbuthylazine+terbumeton	5	triazine	Mesostigmata	Phytoseiidae	Typhlodromus	Typhlodromus pyri	Para	mortality adult	100	57	57	43	100	19	19	81
86	Bueno et al	2008	Effects of pesticides used in soybean crops to the egg parasitoid Trichogramma pretiosum	clorimuron	2	sulfonylurea	Hymenoptera	Trichogrammatidae	Trichogramma	Trichogramma pretiosum	Para	mortality eggs	1000	100	1000	0	1000	4.58015	46	954
87	Bueno et al	2008	Effects of pesticides used in soybean crops to the egg parasitoid Trichogramma pretiosum	fluazifop	1	aryloxyphenoxy-propionate	Hymenoptera	Trichogrammatidae	Trichogramma	Trichogramma pretiosum	Para	mortality eggs	1000	7.37913	74	926	1000	4.58015	46	954
88	Bueno et al	2008	Effects of pesticides used in soybean crops to the egg parasitoid Trichogramma pretiosum	fomesafen	14	diphenylether	Hymenoptera	Trichogrammatidae	Trichogramma	Trichogramma pretiosum	Para	mortality eggs	1000	12.4682	125	875	1000	4.58015	46	954
89	Bueno et al	2008	Effects of pesticides used in soybean crops to the egg parasitoid Trichogramma pretiosum	glyphosate	9	glycine	Hymenoptera	Trichogrammatidae	Trichogramma	Trichogramma pretiosum	Para	mortality eggs	1000	100	1000	0	1000	4.58015	46	954
90	Bueno et al	2008	Effects of pesticides used in soybean crops to the egg parasitoid Trichogramma pretiosum	glyphosate	9	glycine	Hymenoptera	Trichogrammatidae	Trichogramma	Trichogramma pretiosum	Para	mortality eggs	1000	18.8295	188	812	1000	4.58015	46	954
91	Bueno et al	2008	Effects of pesticides used in soybean crops to the egg parasitoid Trichogramma pretiosum	glyphosate	9	glycine	Hymenoptera	Trichogrammatidae	Trichogramma	Trichogramma pretiosum	Para	mortality eggs	1000	22.3919	224	776	1000	4.58015	46	954
92	Bueno et al	2008	Effects of pesticides used in soybean crops to the egg parasitoid Trichogramma pretiosum	glyphosate	9	glycine	Hymenoptera	Trichogrammatidae	Trichogramma	Trichogramma pretiosum	Para	mortality eggs	1000	39.9491	399	601	1000	4.58015	46	954
93	Bueno et al	2008	Effects of pesticides used in soybean crops to the egg parasitoid Trichogramma pretiosum	lactofen	27	isoxazole	Hymenoptera	Trichogrammatidae	Trichogramma	Trichogramma pretiosum	Para	mortality eggs	1000	16.5394	165	835	1000	4.58015	46	954
67	Carmo et al	2010	Pesticide selectivity for the insect egg parasitoid Telenomus remus	2,4-D	4	phenoxy-carboxylic acid	Hymenoptera	Platygastridae	Telenomus	Telenomus remus	Para	predation	1600	68	1088	512	1600	61.6	986	614
68	Carmo et al	2010	Pesticide selectivity for the insect egg parasitoid Telenomus remus	clomazone	13	isoxazolidinone	Hymenoptera	Platygastridae	Telenomus	Telenomus remus	Para	predation	1600	8.4	134	1466	1600	61.6	986	614
69	Carmo et al	2010	Pesticide selectivity for the insect egg parasitoid Telenomus remus	diuron+paraquat	7+22	urea+bipyriylium	Hymenoptera	Platygastridae	Telenomus	Telenomus remus	Para	predation	1600	4.8	77	1523	1600	61.6	986	614
70	Carmo et al	2010	Pesticide selectivity for the insect egg parasitoid Telenomus remus	flumioxazin	14	N-phenylphthalimide	Hymenoptera	Platygastridae	Telenomus	Telenomus remus	Para	predation	1600	24.6	394	1206	1600	78.8	1261	339
71	Carmo et al	2010	Pesticide selectivity for the insect egg parasitoid Telenomus remus	glyphosate	9	glycine	Hymenoptera	Platygastridae	Telenomus	Telenomus remus	Para	predation	1600	0	0	1600	1600	78.8	1261	339
72	Carmo et al	2010	Pesticide selectivity for the insect egg parasitoid Telenomus remus	glyphosate	9	glycine	Hymenoptera	Platygastridae	Telenomus	Telenomus remus	Para	predation	1600	0	0	1600	1600	78.8	1261	339
73	Carmo et al	2010	Pesticide selectivity for the insect egg parasitoid Telenomus remus	glyphosate	9	glycine	Hymenoptera	Platygastridae	Telenomus	Telenomus remus	Para	predation	1600	5.4	86	1514	1600	61.6	986	614
74	Carmo et al	2010	Pesticide selectivity for the insect egg parasitoid Telenomus remus	glyphosate+imazethapyr	2+9	glycine+imidazolinone	Hymenoptera	Platygastridae	Telenomus	Telenomus remus	Para	predation	1600	83.7	1339	261	1600	61.6	986	614
75	Carmo et al	2010	Pesticide selectivity for the insect egg parasitoid Telenomus remus	paraquat	22	bipyridylium	Hymenoptera	Platygastridae	Telenomus	Telenomus remus	Para	predation	1600	0	0	1600	1600	61.6	986	614
76	Carmo et al	2010	Pesticide selectivity for the insect egg parasitoid Telenomus remus	S-metolachlor	15	chloroacetamide	Hymenoptera	Platygastridae	Telenomus	Telenomus remus	Para	predation	1600	21.4	342	1258	1600	61.6	986	614
81	Castilhos et al.	2013	Selectivity of pesticides used in peach orchards on the larval stage of the predator Chrysoperla externa (Hagen) (Neuroptera: Chrysopidae)	glyphosate	9	glycine	Neuroptera	Chrysopidae	Chrysoperla	Chrysoperla externa	Pred	mortality juvenile	40	5.4	2	38	40	0	0	40
82	Castilhos et al.	2013	Selectivity of pesticides used in peach orchards on the larval stage of the predator Chrysoperla externa (Hagen) (Neuroptera: Chrysopidae)	paraquat	22	bipyridylium	Neuroptera	Chrysopidae	Chrysoperla	Chrysoperla externa	Pred	mortality juvenile	40	100	40	0	40	0	0	40
77	Castilhos et al.	2014	Selectivity of pesticides used in peach orchards on eggs and pupae of the predator Chrysoperla externa	glyphosate	9	glycine	Neuroptera	Chrysopidae	Chrysoperla	Chrysoperla externa	Pred	mortality eggs	96	28.95	27.792	68.208	96	0	0	96
78	Castilhos et al.	2014	Selectivity of pesticides used in peach orchards on eggs and pupae of the predator Chrysoperla externa	glyphosate	9	glycine	Neuroptera	Chrysopidae	Chrysoperla	Chrysoperla externa	Pred	mortality juvenile	24	0	0	24	24	0	0	24
79	Castilhos et al.	2014	Selectivity of pesticides used in peach orchards on eggs and pupae of the predator Chrysoperla externa	paraquat	22	bipyridylium	Neuroptera	Chrysopidae	Chrysoperla	Chrysoperla externa	Pred	mortality eggs	96	12.03	11.5488	84.4512	96	0	0	96
80	Castilhos et al.	2014	Selectivity of pesticides used in peach orchards on eggs and pupae of the predator Chrysoperla externa	paraquat	22	bipyridylium	Neuroptera	Chrysopidae	Chrysoperla	Chrysoperla externa	Pred	mortality juvenile	24	0	0	24	24	0	0	24
20	Cruz et al	2017	Side-effects of pesticides on the generalist endoparasitoid Palmistichus elaeisis (Hymenoptera: Eulophidae)	glyphosate	9	glycine	Hymenoptera	Eulophidae	Palmistichus	Palmistichus elaeisis	Para	mortality juvenile	16	31.3	11	5	16	75	4	12
21	Cruz et al	2017	Side-effects of pesticides on the generalist endoparasitoid Palmistichus elaeisis (Hymenoptera: Eulophidae)	glyphosate	9	glycine	Hymenoptera	Eulophidae	Palmistichus	Palmistichus elaeisis	Para	predation	16	81.3	13	3	16	93.8	15	1
83	Czarnecka et al.	2014	Total effects of selected plat protection products applied to different natural substrates on the predatory mite Typhlodromus pyri	amidosulfuron	2	sulfonylurea	Mesostigmata	Phytoseiidae	Typhlodromus	Typhlodromus pyri	Pred	mortality juvenile	60	28.2674	17	43	60	18.3	11	49
84	Czarnecka et al.	2014	Total effects of selected plat protection products applied to different natural substrates on the predatory mite Typhlodromus pyri	clopyralid+picloram	4	pyridine carboxylic acid	Mesostigmata	Phytoseiidae	Typhlodromus	Typhlodromus pyri	Pred	mortality juvenile	60	15	9	51	60	15	9	51
85	Czarnecka et al.	2014	Total effects of selected plat protection products applied to different natural substrates on the predatory mite Typhlodromus pyri	MCPA	4	phenoxy-carboxylic acid	Mesostigmata	Phytoseiidae	Typhlodromus	Typhlodromus pyri	Pred	mortality juvenile	60	39.9505	24	36	60	18.3	11	49
94	Evans et al.	2010	Exposure to a glyphosate-based herbicide affects agrobiont predatory arthropod behaviour and long-term survival	glyphosate	9	glycine	Araneae	Lycosidae	Pardosa	Pardosa milvina	Pred	mortality adult	30	94.6735	2	28	15	0	0	15
95	Freydier and Lundgren	2016	Unintended effects of the herbicids 2,4-D and dicamba on lady beetles	2,4-D	4	phenoxy-carboxylic acid	Coleoptera	Coccinellidae	Coleomegilla	Coleomegilla maculata	Pred	mortality juvenile	40	84.8348	34	6	40	2.22651	1	39
96	Freydier and Lundgren	2016	Unintended effects of the herbicids 2,4-D and dicamba on lady beetles	dicamba	4	benzoic acid	Coleoptera	Coccinellidae	Coleomegilla	Coleomegilla maculata	Pred	mortality juvenile	40	12.313	5	35	40	2.22651	1	39
97	Freydier and Lundgren	2016	Unintended effects of the herbicids 2,4-D and dicamba on lady beetles	dicamba + 2,4-D	4	benzoic acid+phenoxy-carboxylic acid	Coleoptera	Coccinellidae	Coleomegilla	Coleomegilla maculata	Pred	mortality juvenile	40	37.3569	15	25	40	2.22651	1	39
98	Freydier and Lundgren	2016	Unintended effects of the herbicids 2,4-D and dicamba on lady beetles	2,4-D	4	phenoxy-carboxylic acid	Coleoptera	Coccinellidae	Coleomegilla	Coleomegilla maculata	Pred	sex ratio	6	0	0	6	35	37	13	24
99	Freydier and Lundgren	2016	Unintended effects of the herbicids 2,4-D and dicamba on lady beetles	dicamba	4	benzoic acid	Coleoptera	Coccinellidae	Coleomegilla	Coleomegilla maculata	Pred	sex ratio	33	24	8	16	35	37	13	24
100	Freydier and Lundgren	2016	Unintended effects of the herbicids 2,4-D and dicamba on lady beetles	dicamba + 2,4-D	4	benzoic acid+phenoxy-carboxylic acid	Coleoptera	Coccinellidae	Coleomegilla	Coleomegilla maculata	Pred	sex ratio	24	42	10	32	35	37	13	24
101	Godfrey and Rypstra	2018	Impact of an atrazine-based herbicide on an agrobiont wolf spider	atrazine	5	triazine	Araneae	Lycosidae	Pardosa	Pardosa milvina	Pred	mating	21	28.6	6	15	22	28.3	6	16
102	Godfrey and Rypstra	2018	Impact of an atrazine-based herbicide on an agrobiont wolf spider	atrazine	5	triazine	Araneae	Lycosidae	Pardosa	Pardosa milvina	Pred	reproduction	15	53.3	8	7	16	50	8	8
103	Hassan et al.	1985	Role of Chrysopa carnea as an aphid predator on sugar beet and the effect of pesticides	chloridazon	5	pyridazinone	Neuroptera	Chrysopidae	Chrysoperla	Chrysoperla carnea	Pred	mortality juvenile	20	0	0	20	20	0	0	20
104	Hassan et al.	1985	Role of Chrysopa carnea as an aphid predator on sugar beet and the effect of pesticides	diclofop-methyl	1	aryloxyphenoxy-propionate	Neuroptera	Chrysopidae	Chrysoperla	Chrysoperla carnea	Pred	mortality juvenile	20	0	0	20	20	0	0	20
105	Hassan et al.	1985	Role of Chrysopa carnea as an aphid predator on sugar beet and the effect of pesticides	dinoseb acetate	24	dinitrophenol	Neuroptera	Chrysopidae	Chrysoperla	Chrysoperla carnea	Pred	mortality juvenile	20	100	20	0	20	0	0	20
106	Hassan et al.	1985	Role of Chrysopa carnea as an aphid predator on sugar beet and the effect of pesticides	phenmedipham	5	phenyl-carbamate	Neuroptera	Chrysopidae	Chrysoperla	Chrysoperla carnea	Pred	mortality juvenile	20	0	0	20	20	0	0	20
107	Hassan et al.	1998	The side-effects of pesticides on the egg parasitoid Trichogramma cacoeciae Marchal (Hym., Trichogrammatidae), acute dose-response and persistence tests	chloridazon	5	pyridazinone	Hymenoptera	Trichogrammatidae	Trichogramma	Trichogramma cacoeciae	Para	mortality adult	900	0	0	900	900	0	0	900
108	Hassan et al.	1998	The side-effects of pesticides on the egg parasitoid Trichogramma cacoeciae Marchal (Hym., Trichogrammatidae), acute dose-response and persistence tests	cycloxydim	1	cyclohexanedione	Hymenoptera	Trichogrammatidae	Trichogramma	Trichogramma cacoeciae	Para	mortality adult	900	72.2	650	250	900	0	0	900
109	Hassan et al.	1998	The side-effects of pesticides on the egg parasitoid Trichogramma cacoeciae Marchal (Hym., Trichogrammatidae), acute dose-response and persistence tests	dicamba	4	benzoic acid	Hymenoptera	Trichogrammatidae	Trichogramma	Trichogramma cacoeciae	Para	mortality adult	900	0	0	900	900	0	0	900
110	Hassan et al.	1998	The side-effects of pesticides on the egg parasitoid Trichogramma cacoeciae Marchal (Hym., Trichogrammatidae), acute dose-response and persistence tests	glyphosate	9	glycine	Hymenoptera	Trichogrammatidae	Trichogramma	Trichogramma cacoeciae	Para	mortality adult	900	99.6	897	3	900	0	0	900
111	Hassan et al.	1998	The side-effects of pesticides on the egg parasitoid Trichogramma cacoeciae Marchal (Hym., Trichogrammatidae), acute dose-response and persistence tests	mecoprop-p	4	phenoxy-carboxylic acid	Hymenoptera	Trichogrammatidae	Trichogramma	Trichogramma cacoeciae	Para	mortality adult	900	51.5	464	436	900	0	0	900
112	Hassan et al.	1998	The side-effects of pesticides on the egg parasitoid Trichogramma cacoeciae Marchal (Hym., Trichogrammatidae), acute dose-response and persistence tests	metazachlor	15	chloroacetamide	Hymenoptera	Trichogrammatidae	Trichogramma	Trichogramma cacoeciae	Para	mortality adult	900	10.1	91	809	900	0	0	900
113	Hassan et al.	1998	The side-effects of pesticides on the egg parasitoid Trichogramma cacoeciae Marchal (Hym., Trichogrammatidae), acute dose-response and persistence tests	glyphosate	9	glycine	Hymenoptera	Trichogrammatidae	Trichogramma	Trichogramma cacoeciae	Para	mortality juvenile	900	5.4	49	851	900	0	0	900
114	Haughton et al.	2001	The effect of the herbicide glyphosate on non-target spiders: Part I. Direct effects on Lepthyphantes tenuis_x000B_ under laboratory conditions	glyphosate	9	glycine	Araneae	Linyphiidae	Lepthyphantes	Lepthyphantes tenuis	Pred	mortality adult	40	2.5	1	39	40	0	0	40
115	Helsen and Booij	2013	Effects of amitrole (3-amino-1,2,4-triazole) on the common earwig Forficula auricularia	amitrole	11	triazole	Dermaptera	Forficulidae	Forficula	Forficula auricularia	Pred	mortality adult	20	5	1	19	20	5	1	19
116	Helsen and Booij	2013	Effects of amitrole (3-amino-1,2,4-triazole) on the common earwig Forficula auricularia	amitrole	11	triazole	Dermaptera	Forficulidae	Forficula	Forficula auricularia	Pred	mortality eggs	20	77.5	16	4	20	51.6	10	10
117	Jansen et al.	2008	Pesticides selectivity list to beneficial arthropods in four field vegetable crops	bentazon	6	benzothiadiazinone	Coleoptera	Staphylinidae	Aleochara	Aleochara bilineata	Pred	mortality adult	80	0	0	80	80	0	0	80
118	Jansen et al.	2008	Pesticides selectivity list to beneficial arthropods in four field vegetable crops	chlorpropham	23	carbamate	Coleoptera	Staphylinidae	Aleochara	Aleochara bilineata	Pred	mortality adult	80	100	80	0	80	0	0	80
119	Jansen et al.	2008	Pesticides selectivity list to beneficial arthropods in four field vegetable crops	clomazone	13	isoxazolidinone	Coleoptera	Staphylinidae	Aleochara	Aleochara bilineata	Pred	mortality adult	80	0	0	80	80	0	0	80
120	Jansen et al.	2008	Pesticides selectivity list to beneficial arthropods in four field vegetable crops	isoxaben	21	benzamide	Coleoptera	Staphylinidae	Aleochara	Aleochara bilineata	Pred	mortality adult	80	2	2	78	80	0	0	80
121	Jansen et al.	2008	Pesticides selectivity list to beneficial arthropods in four field vegetable crops	linuron	7	urea	Coleoptera	Staphylinidae	Aleochara	Aleochara bilineata	Pred	mortality adult	80	16	13	67	80	0	0	80
122	Jansen et al.	2008	Pesticides selectivity list to beneficial arthropods in four field vegetable crops	metoxuron	7	urea	Coleoptera	Staphylinidae	Aleochara	Aleochara bilineata	Pred	mortality adult	80	2	2	78	80	0	0	80
123	Jansen et al.	2008	Pesticides selectivity list to beneficial arthropods in four field vegetable crops	paraquat	22	bipyridylium	Coleoptera	Staphylinidae	Aleochara	Aleochara bilineata	Pred	mortality adult	80	1	1	79	80	0	0	80
124	Jansen et al.	2008	Pesticides selectivity list to beneficial arthropods in four field vegetable crops	paraquat+diquat	22	bipyridylium	Coleoptera	Staphylinidae	Aleochara	Aleochara bilineata	Pred	mortality adult	80	18	14	66	80	0	0	80
125	Jansen et al.	2008	Pesticides selectivity list to beneficial arthropods in four field vegetable crops	pendimethalin	3	dinitroaniline	Coleoptera	Staphylinidae	Aleochara	Aleochara bilineata	Pred	mortality adult	80	29	23	57	80	0	0	80
126	Jansen et al.	2008	Pesticides selectivity list to beneficial arthropods in four field vegetable crops	propachlor	15	chloroacetamide	Coleoptera	Staphylinidae	Aleochara	Aleochara bilineata	Pred	mortality adult	80	0	0	80	80	0	0	80
127	Jansen et al.	2008	Pesticides selectivity list to beneficial arthropods in four field vegetable crops	quizalofop-ethyl D	1	aryloxyphenoxy-propionate	Coleoptera	Staphylinidae	Aleochara	Aleochara bilineata	Pred	mortality adult	80	2	2	78	80	0	0	80
128	Jansen et al.	2008	Pesticides selectivity list to beneficial arthropods in four field vegetable crops	tepraloxydin	1	cyclohexanedione	Coleoptera	Staphylinidae	Aleochara	Aleochara bilineata	Pred	mortality adult	80	0	0	80	80	0	0	80
129	Jansen et al.	2008	Pesticides selectivity list to beneficial arthropods in four field vegetable crops	bentazon	6	benzothiadiazinone	Coleoptera	Carabidae	Bembidion	Bembidion lampros	Pred	mortality adult	30	4	1	29	30	0	0	30
130	Jansen et al.	2008	Pesticides selectivity list to beneficial arthropods in four field vegetable crops	chlorpropham	23	carbamate	Coleoptera	Carabidae	Bembidion	Bembidion lampros	Pred	mortality adult	30	100	30	0	30	0	0	30
131	Jansen et al.	2008	Pesticides selectivity list to beneficial arthropods in four field vegetable crops	clomazone	13	isoxazolidinone	Coleoptera	Carabidae	Bembidion	Bembidion lampros	Pred	mortality adult	30	14	4	26	30	0	0	30
132	Jansen et al.	2008	Pesticides selectivity list to beneficial arthropods in four field vegetable crops	cycloxydim	1	cyclohexanedione	Coleoptera	Carabidae	Bembidion	Bembidion lampros	Pred	mortality adult	30	0	0	30	30	0	0	30
133	Jansen et al.	2008	Pesticides selectivity list to beneficial arthropods in four field vegetable crops	fluazifop-p-butyl	1	aryloxyphenoxy-propionate	Coleoptera	Carabidae	Bembidion	Bembidion lampros	Pred	mortality adult	30	4	1	29	30	0	0	30
134	Jansen et al.	2008	Pesticides selectivity list to beneficial arthropods in four field vegetable crops	glufosinate	10	phosphinic acid	Coleoptera	Carabidae	Bembidion	Bembidion lampros	Pred	mortality adult	30	7	2	28	30	0	0	30
135	Jansen et al.	2008	Pesticides selectivity list to beneficial arthropods in four field vegetable crops	glyphosate	9	glycine	Coleoptera	Carabidae	Bembidion	Bembidion lampros	Pred	mortality adult	30	0	0	30	30	0	0	30
136	Jansen et al.	2008	Pesticides selectivity list to beneficial arthropods in four field vegetable crops	isoxaben	21	benzamide	Coleoptera	Carabidae	Bembidion	Bembidion lampros	Pred	mortality adult	30	0	0	30	30	0	0	30
137	Jansen et al.	2008	Pesticides selectivity list to beneficial arthropods in four field vegetable crops	linuron	7	urea	Coleoptera	Carabidae	Bembidion	Bembidion lampros	Pred	mortality adult	30	10	3	27	30	0	0	30
138	Jansen et al.	2008	Pesticides selectivity list to beneficial arthropods in four field vegetable crops	metoxuron	7	urea	Coleoptera	Carabidae	Bembidion	Bembidion lampros	Pred	mortality adult	30	3	1	29	30	0	0	30
139	Jansen et al.	2008	Pesticides selectivity list to beneficial arthropods in four field vegetable crops	paraquat	22	bipyridylium	Coleoptera	Carabidae	Bembidion	Bembidion lampros	Pred	mortality adult	30	3	1	29	30	0	0	30
140	Jansen et al.	2008	Pesticides selectivity list to beneficial arthropods in four field vegetable crops	paraquat+diquat	22	bipyridylium	Coleoptera	Carabidae	Bembidion	Bembidion lampros	Pred	mortality adult	30	3	1	29	30	0	0	30
141	Jansen et al.	2008	Pesticides selectivity list to beneficial arthropods in four field vegetable crops	pendimethalin	3	dinitroaniline	Coleoptera	Carabidae	Bembidion	Bembidion lampros	Pred	mortality adult	30	0	0	30	30	0	0	30
142	Jansen et al.	2008	Pesticides selectivity list to beneficial arthropods in four field vegetable crops	propachlor	15	chloroacetamide	Coleoptera	Carabidae	Bembidion	Bembidion lampros	Pred	mortality adult	30	19	6	24	30	0	0	30
143	Jansen et al.	2008	Pesticides selectivity list to beneficial arthropods in four field vegetable crops	quizalofop-ethyl D	1	aryloxyphenoxy-propionate	Coleoptera	Carabidae	Bembidion	Bembidion lampros	Pred	mortality adult	30	30	9	21	30	0	0	30
144	Jansen et al.	2008	Pesticides selectivity list to beneficial arthropods in four field vegetable crops	tepraloxydin	1	cyclohexanedione	Coleoptera	Carabidae	Bembidion	Bembidion lampros	Pred	mortality adult	30	0	0	30	30	0	0	30
145	Kegel	1989	Laboratory experiments on the side effects of selected herbicides and insecticides on the larvae of three sympatric Poecilus-species (Col., Carabidae)	atrazine	5	triazine	Coleoptera	Carabidae	Poecilus	Poecilus cupreus	Pred	mortality juvenile	20	30	6	14	35	20	7	28
146	Kegel	1989	Laboratory experiments on the side effects of selected herbicides and insecticides on the larvae of three sympatric Poecilus-species (Col., Carabidae)	fluazifop-p-butyl	1	aryloxyphenoxy-propionate	Coleoptera	Carabidae	Poecilus	Poecilus cupreus	Pred	mortality juvenile	20	30	6	14	35	20	7	28
147	Kegel	1989	Laboratory experiments on the side effects of selected herbicides and insecticides on the larvae of three sympatric Poecilus-species (Col., Carabidae)	glyphosate	9	glycine	Coleoptera	Carabidae	Poecilus	Poecilus cupreus	Pred	mortality juvenile	20	20	4	16	35	20	7	28
148	Kegel	1989	Laboratory experiments on the side effects of selected herbicides and insecticides on the larvae of three sympatric Poecilus-species (Col., Carabidae)	MCPA	4	phenoxy-carboxylic acid	Coleoptera	Carabidae	Poecilus	Poecilus cupreus	Pred	mortality juvenile	20	35	7	13	35	20	7	28
149	Kegel	1989	Laboratory experiments on the side effects of selected herbicides and insecticides on the larvae of three sympatric Poecilus-species (Col., Carabidae)	simazine	5	triazine	Coleoptera	Carabidae	Poecilus	Poecilus cupreus	Pred	mortality juvenile	20	30	6	14	35	20	7	28
150	Kegel	1989	Laboratory experiments on the side effects of selected herbicides and insecticides on the larvae of three sympatric Poecilus-species (Col., Carabidae)	atrazine	5	triazine	Coleoptera	Carabidae	Poecilus	Poecilus lepidus	Pred	mortality juvenile	15	20	3	12	30	0	0	30
151	Kegel	1989	Laboratory experiments on the side effects of selected herbicides and insecticides on the larvae of three sympatric Poecilus-species (Col., Carabidae)	fluazifop-p-butyl	1	aryloxyphenoxy-propionate	Coleoptera	Carabidae	Poecilus	Poecilus lepidus	Pred	mortality juvenile	15	27	4	11	30	0	0	30
152	Kegel	1989	Laboratory experiments on the side effects of selected herbicides and insecticides on the larvae of three sympatric Poecilus-species (Col., Carabidae)	glyphosate	9	glycine	Coleoptera	Carabidae	Poecilus	Poecilus lepidus	Pred	mortality juvenile	15	7	1	14	30	0	0	30
153	Kegel	1989	Laboratory experiments on the side effects of selected herbicides and insecticides on the larvae of three sympatric Poecilus-species (Col., Carabidae)	MCPA	4	phenoxy-carboxylic acid	Coleoptera	Carabidae	Poecilus	Poecilus lepidus	Pred	mortality juvenile	15	0	0	15	30	0	0	30
154	Kegel	1989	Laboratory experiments on the side effects of selected herbicides and insecticides on the larvae of three sympatric Poecilus-species (Col., Carabidae)	simazine	5	triazine	Coleoptera	Carabidae	Poecilus	Poecilus lepidus	Pred	mortality juvenile	15	7	1	14	30	0	0	30
155	Kegel	1989	Laboratory experiments on the side effects of selected herbicides and insecticides on the larvae of three sympatric Poecilus-species (Col., Carabidae)	atrazine	5	triazine	Coleoptera	Carabidae	Poecilus	Poecilus versicolor	Pred	mortality juvenile	20	10	2	18	40	8	3	37
156	Kegel	1989	Laboratory experiments on the side effects of selected herbicides and insecticides on the larvae of three sympatric Poecilus-species (Col., Carabidae)	fluazifop-p-butyl	1	aryloxyphenoxy-propionate	Coleoptera	Carabidae	Poecilus	Poecilus versicolor	Pred	mortality juvenile	20	15	3	17	40	8	3	37
157	Kegel	1989	Laboratory experiments on the side effects of selected herbicides and insecticides on the larvae of three sympatric Poecilus-species (Col., Carabidae)	glyphosate	9	glycine	Coleoptera	Carabidae	Poecilus	Poecilus versicolor	Pred	mortality juvenile	20	10	2	18	40	8	3	37
158	Kegel	1989	Laboratory experiments on the side effects of selected herbicides and insecticides on the larvae of three sympatric Poecilus-species (Col., Carabidae)	MCPA	4	phenoxy-carboxylic acid	Coleoptera	Carabidae	Poecilus	Poecilus versicolor	Pred	mortality juvenile	20	10	2	18	40	8	3	37
159	Kegel	1989	Laboratory experiments on the side effects of selected herbicides and insecticides on the larvae of three sympatric Poecilus-species (Col., Carabidae)	simazine	5	triazine	Coleoptera	Carabidae	Poecilus	Poecilus versicolor	Pred	mortality juvenile	20	25	5	15	40	8	3	37
160	Khan and Ruberson	2017	Lethal effects of selected novel pesticides on immature stages of Trichogramma pretiosum (Hymenoptera: Trichogrammatidae)	glufosinate	10	phosphinic acid	Hymenoptera	Trichogrammatidae	Trichogramma	Trichogramma pretiosum	Para	mortality juvenile	360	95.1852	343	17	360	7.77778	28	332
161	Khan and Ruberson	2017	Lethal effects of selected novel pesticides on immature stages of Trichogramma pretiosum (Hymenoptera: Trichogrammatidae)	nicosulfuron	2	sulfonylurea	Hymenoptera	Trichogrammatidae	Trichogramma	Trichogramma pretiosum	Para	mortality juvenile	360	15.1852	55	305	360	7.77778	28	332
162	Khan and Ruberson	2017	Lethal effects of selected novel pesticides on immature stages of Trichogramma pretiosum (Hymenoptera: Trichogrammatidae)	S-metolachlor	15	chloroacetamide	Hymenoptera	Trichogrammatidae	Trichogramma	Trichogramma pretiosum	Para	mortality juvenile	360	64.8148	233	127	360	7.77778	28	332
163	Lacava et al.	2020	The pest-specific effects of glyphosate on functional response of a wolf spider	glyphosate	9	glycine	Araneae	Lycosidae	Hogna	Hogna cf. bivittata	Pred	mortality adult	75	0	0	75	75	0	0	75
164	Lacoume et al	2009	Male hypofertility induced by paraquat consumption in the non-target parasitoid Anisopteromalus calandrae (Hymenoptera: Pteromalidae)	paraquat	22	bipyridylium	Hymenoptera	Pteromalidae	Anisopteromalus	Anisopteromalus calandrae	Para	mortality juvenile	129	42.9892	55	74	105	23.7288	25	80
165	Leccia et al.	2015	Disruption of the chemical communication of the European agrobiont ground‐dwelling spider Pardosa agrestis by pesticides	glyphosate	9	glycine	Araneae	Lycosidae	Pardosa	Pardosa agrestis	Pred	mating	30	63	19	11	30	0	0	6
166	Leite et al	2015	Effects of atrazine-based herbicide on emergence and sex ratio of Trichogrammatidae (Hymenoptera	atrazine	5	triazine	Hymenoptera	Trichogrammatidae	Trichogramma	Trichogramma acacioi	Para	sex ratio	450	0.88	396	54	450	0.84	378	72
167	Leite et al	2015	Effects of atrazine-based herbicide on emergence and sex ratio of Trichogrammatidae (Hymenoptera	atrazine	5	triazine	Hymenoptera	Trichogrammatidae	Trichogramma	Trichogramma annulata	Para	sex ratio	450	0.88	396	54	450	0.88	396	54
168	Leite et al	2015	Effects of atrazine-based herbicide on emergence and sex ratio of Trichogrammatidae (Hymenoptera	atrazine	5	triazine	Hymenoptera	Trichogrammatidae	Trichogramma	Trichogramma atopovirilia	Para	sex ratio	450	0.85	383	67	450	1.03	464	-14
169	Leite et al	2015	Effects of atrazine-based herbicide on emergence and sex ratio of Trichogrammatidae (Hymenoptera	atrazine	5	triazine	Hymenoptera	Trichogrammatidae	Trichogramma	Trichogramma bennetti	Para	sex ratio	450	0.85	383	67	450	1	450	0
170	Leite et al	2015	Effects of atrazine-based herbicide on emergence and sex ratio of Trichogrammatidae (Hymenoptera	atrazine	5	triazine	Hymenoptera	Trichogrammatidae	Trichogramma	Trichogramma brasiliensis	Para	sex ratio	450	0.95	428	22	450	0.91	410	40
171	Leite et al	2015	Effects of atrazine-based herbicide on emergence and sex ratio of Trichogrammatidae (Hymenoptera	atrazine	5	triazine	Hymenoptera	Trichogrammatidae	Trichogramma	Trichogramma bruni	Para	sex ratio	450	0.28	126	324	450	0.84	378	72
172	Leite et al	2015	Effects of atrazine-based herbicide on emergence and sex ratio of Trichogrammatidae (Hymenoptera	atrazine	5	triazine	Hymenoptera	Trichogrammatidae	Trichogramma	Trichogramma demoraesi	Para	sex ratio	450	0.99	446	4	450	0.87	392	58
173	Leite et al	2015	Effects of atrazine-based herbicide on emergence and sex ratio of Trichogrammatidae (Hymenoptera	atrazine	5	triazine	Hymenoptera	Trichogrammatidae	Trichogramma	Trichogramma galloi	Para	sex ratio	450	1	450	0	450	1	450	0
174	Leite et al	2015	Effects of atrazine-based herbicide on emergence and sex ratio of Trichogrammatidae (Hymenoptera	atrazine	5	triazine	Hymenoptera	Trichogrammatidae	Trichogramma	Trichogramma pretiosum	Para	sex ratio	450	0.99	446	4	450	1	450	0
175	Leite et al	2015	Effects of atrazine-based herbicide on emergence and sex ratio of Trichogrammatidae (Hymenoptera	atrazine	5	triazine	Hymenoptera	Trichogrammatidae	Trichogramma	Trichogramma soaresi	Para	sex ratio	450	1	450	0	450	0.88	396	54
176	Leite et al	2017	Herbicide toxicity, selectivity and hormesis of nicosulfuron on 10 Trichogrammatidae (Hymenoptera) species parasitizing Anagasta (= Ephestia) kuehniella (Lepidoptera: Pyralidae) eggs	nicosulfuron	2	sulfonylurea	Hymenoptera	Trichogrammatidae	Trichogramma	Trichogramma acacioi	Para	sex ratio	450	1	450	0	450	0.84	378	72
177	Leite et al	2017	Herbicide toxicity, selectivity and hormesis of nicosulfuron on 10 Trichogrammatidae (Hymenoptera) species parasitizing Anagasta (= Ephestia) kuehniella (Lepidoptera: Pyralidae) eggs	nicosulfuron	2	sulfonylurea	Hymenoptera	Trichogrammatidae	Trichogramma	Trichogramma annulata	Para	sex ratio	450	1	450	0	450	0.88	396	54
178	Leite et al	2017	Herbicide toxicity, selectivity and hormesis of nicosulfuron on 10 Trichogrammatidae (Hymenoptera) species parasitizing Anagasta (= Ephestia) kuehniella (Lepidoptera: Pyralidae) eggs	nicosulfuron	2	sulfonylurea	Hymenoptera	Trichogrammatidae	Trichogramma	Trichogramma bennetti	Para	sex ratio	450	0.96	432	18	450	1	450	0
179	Leite et al	2017	Herbicide toxicity, selectivity and hormesis of nicosulfuron on 10 Trichogrammatidae (Hymenoptera) species parasitizing Anagasta (= Ephestia) kuehniella (Lepidoptera: Pyralidae) eggs	nicosulfuron	2	sulfonylurea	Hymenoptera	Trichogrammatidae	Trichogramma	Trichogramma galloi	Para	sex ratio	450	0.94	423	27	450	1	450	0
180	Leite et al	2017	Herbicide toxicity, selectivity and hormesis of nicosulfuron on 10 Trichogrammatidae (Hymenoptera) species parasitizing Anagasta (= Ephestia) kuehniella (Lepidoptera: Pyralidae) eggs	nicosulfuron	2	sulfonylurea	Hymenoptera	Trichogrammatidae	Trichogramma	Trichogramma pretiosum	Para	sex ratio	450	0.98	441	9	450	1	450	0
181	Leite et al	2017	Nicosulfuron plus atrazine herbicides and Trichogrammatidae (Hymenoptera) in no-choice test: selectivity and hormesis	nicosulfuron+atrazine	2+5	sulfonylurea+triazine	Hymenoptera	Trichogrammatidae	Trichogramma	Trichogramma acacioi	Para	sex ratio	450	0.99	446	4	450	0.84	378	72
182	Leite et al	2017	Nicosulfuron plus atrazine herbicides and Trichogrammatidae (Hymenoptera) in no-choice test: selectivity and hormesis	nicosulfuron+atrazine	2+5	sulfonylurea+triazine	Hymenoptera	Trichogrammatidae	Trichogramma	Trichogramma annulata	Para	sex ratio	450	0.99	446	4	450	0.88	396	54
183	Leite et al	2017	Nicosulfuron plus atrazine herbicides and Trichogrammatidae (Hymenoptera) in no-choice test: selectivity and hormesis	nicosulfuron+atrazine	2+5	sulfonylurea+triazine	Hymenoptera	Trichogrammatidae	Trichogramma	Trichogramma atopovirilia	Para	sex ratio	450	0.97	437	13	450	1.03	464	-14
184	Leite et al	2017	Nicosulfuron plus atrazine herbicides and Trichogrammatidae (Hymenoptera) in no-choice test: selectivity and hormesis	nicosulfuron+atrazine	2+5	sulfonylurea+triazine	Hymenoptera	Trichogrammatidae	Trichogramma	Trichogramma bennetti	Para	sex ratio	450	0.97	437	13	450	1	450	0
185	Leite et al	2017	Nicosulfuron plus atrazine herbicides and Trichogrammatidae (Hymenoptera) in no-choice test: selectivity and hormesis	nicosulfuron+atrazine	2+5	sulfonylurea+triazine	Hymenoptera	Trichogrammatidae	Trichogramma	Trichogramma brasiliensis	Para	sex ratio	450	0.96	432	18	450	0.91	410	40
186	Leite et al	2017	Nicosulfuron plus atrazine herbicides and Trichogrammatidae (Hymenoptera) in no-choice test: selectivity and hormesis	nicosulfuron+atrazine	2+5	sulfonylurea+triazine	Hymenoptera	Trichogrammatidae	Trichogramma	Trichogramma bruni	Para	sex ratio	450	0.97	437	13	450	0.84	378	72
187	Leite et al	2017	Nicosulfuron plus atrazine herbicides and Trichogrammatidae (Hymenoptera) in no-choice test: selectivity and hormesis	nicosulfuron+atrazine	2+5	sulfonylurea+triazine	Hymenoptera	Trichogrammatidae	Trichogramma	Trichogramma demoraesi	Para	sex ratio	450	0.96	432	18	450	0.87	392	58
188	Leite et al	2017	Nicosulfuron plus atrazine herbicides and Trichogrammatidae (Hymenoptera) in no-choice test: selectivity and hormesis	nicosulfuron+atrazine	2+5	sulfonylurea+triazine	Hymenoptera	Trichogrammatidae	Trichogramma	Trichogramma galloi	Para	sex ratio	450	0.98	441	9	450	1	450	0
189	Leite et al	2017	Nicosulfuron plus atrazine herbicides and Trichogrammatidae (Hymenoptera) in no-choice test: selectivity and hormesis	nicosulfuron+atrazine	2+5	sulfonylurea+triazine	Hymenoptera	Trichogrammatidae	Trichogramma	Trichogramma pretiosum	Para	sex ratio	450	0.98	441	9	450	1	450	0
190	Leite et al	2017	Nicosulfuron plus atrazine herbicides and Trichogrammatidae (Hymenoptera) in no-choice test: selectivity and hormesis	nicosulfuron+atrazine	2+5	sulfonylurea+triazine	Hymenoptera	Trichogrammatidae	Trichogramma	Trichogramma soaresi	Para	sex ratio	450	0.98	441	9	450	0.88	396	54
191	Leite et al	2019	Efficacy of Trichogrammatidae species (Hymenoptera) submitted to the herbicide Glyphosate	glyphosate	9	glycine	Hymenoptera	Trichogrammatidae	Trichogramma	Trichogramma acacioi	Para	sex ratio	450	0.9	405	45	450	0.84	378	72
192	Leite et al	2019	Efficacy of Trichogrammatidae species (Hymenoptera) submitted to the herbicide Glyphosate	glyphosate	9	glycine	Hymenoptera	Trichogrammatidae	Trichogramma	Trichogramma annulata	Para	sex ratio	450	0.87	392	58	450	0.88	396	54
193	Leite et al	2019	Efficacy of Trichogrammatidae species (Hymenoptera) submitted to the herbicide Glyphosate	glyphosate	9	glycine	Hymenoptera	Trichogrammatidae	Trichogramma	Trichogramma atopovirilia	Para	sex ratio	450	0.98	441	9	450	1.03	464	-14
194	Leite et al	2019	Efficacy of Trichogrammatidae species (Hymenoptera) submitted to the herbicide Glyphosate	glyphosate	9	glycine	Hymenoptera	Trichogrammatidae	Trichogramma	Trichogramma bennetti	Para	sex ratio	450	1	450	0	450	1	450	0
195	Leite et al	2019	Efficacy of Trichogrammatidae species (Hymenoptera) submitted to the herbicide Glyphosate	glyphosate	9	glycine	Hymenoptera	Trichogrammatidae	Trichogramma	Trichogramma brasiliensis	Para	sex ratio	450	0.98	441	9	450	0.91	410	40
196	Leite et al	2019	Efficacy of Trichogrammatidae species (Hymenoptera) submitted to the herbicide Glyphosate	glyphosate	9	glycine	Hymenoptera	Trichogrammatidae	Trichogramma	Trichogramma bruni	Para	sex ratio	450	0.98	441	9	450	0.84	378	72
197	Leite et al	2019	Efficacy of Trichogrammatidae species (Hymenoptera) submitted to the herbicide Glyphosate	glyphosate	9	glycine	Hymenoptera	Trichogrammatidae	Trichogramma	Trichogramma demoraesi	Para	sex ratio	450	0.98	441	9	450	0.87	392	58
198	Leite et al	2019	Efficacy of Trichogrammatidae species (Hymenoptera) submitted to the herbicide Glyphosate	glyphosate	9	glycine	Hymenoptera	Trichogrammatidae	Trichogramma	Trichogramma galloi	Para	sex ratio	450	0.95	428	22	450	1	450	0
199	Leite et al	2019	Efficacy of Trichogrammatidae species (Hymenoptera) submitted to the herbicide Glyphosate	glyphosate	9	glycine	Hymenoptera	Trichogrammatidae	Trichogramma	Trichogramma pretiosum	Para	sex ratio	450	0.99	446	4	450	1	450	0
200	Leite et al	2019	Efficacy of Trichogrammatidae species (Hymenoptera) submitted to the herbicide Glyphosate	glyphosate	9	glycine	Hymenoptera	Trichogrammatidae	Trichogramma	Trichogramma soaresi	Para	sex ratio	450	0.95	428	22	450	0.88	396	54
201	Maia et al.	2016	Lethal and sublethal effects of pesticides on Chrysoperla carnea larvae (Neuroptera: Chrysopidae) and the influence of rainfastness in their degradation pattern over time	pendimethalin	3	dinitroaniline	Neuroptera	Chrysopidae	Chrysoperla	Chrysoperla carnea	Pred	mortality adult	42	4.8	2	40	42	9.5	4	38
202	Maia et al.	2016	Lethal and sublethal effects of pesticides on Chrysoperla carnea larvae (Neuroptera: Chrysopidae) and the influence of rainfastness in their degradation pattern over time	pendimethalin	3	dinitroaniline	Neuroptera	Chrysopidae	Chrysoperla	Chrysoperla carnea	Pred	mortality eggs	42	25.3	11	31	42	16.3	7	35
203	Maia et al.	2016	Lethal and sublethal effects of pesticides on Chrysoperla carnea larvae (Neuroptera: Chrysopidae) and the influence of rainfastness in their degradation pattern over time	pendimethalin	3	dinitroaniline	Neuroptera	Chrysopidae	Chrysoperla	Chrysoperla carnea	Pred	mortality juvenile	42	0	0	42	42	7.1	3	39
204	Maia et al.	2016	Lethal and sublethal effects of pesticides on Chrysoperla carnea larvae (Neuroptera: Chrysopidae) and the influence of rainfastness in their degradation pattern over time	pendimethalin	3	dinitroaniline	Neuroptera	Chrysopidae	Chrysoperla	Chrysoperla carnea	Pred	mortality juvenile	42	4.8	2	40	42	3.3	1	41
205	Mandal et al	2006	Effect of some herbicides on egg parasitism and development of Trichogramma chilonis Ishii (Trichogramma: Hymenoptera)	2,4-D	4	phenoxy-carboxylic acid	Hymenoptera	Trichogrammatidae	Trichogramma	Trichogramma chilonsis	Para	mortality juvenile	75	0	0	75	75	0	0	75
206	Mandal et al	2006	Effect of some herbicides on egg parasitism and development of Trichogramma chilonis Ishii (Trichogramma: Hymenoptera)	flumioxazin	14	N-phenylphthalimide	Hymenoptera	Trichogrammatidae	Trichogramma	Trichogramma chilonsis	Para	mortality juvenile	75	9.47	7	68	75	0	0	75
207	Mandal et al	2006	Effect of some herbicides on egg parasitism and development of Trichogramma chilonis Ishii (Trichogramma: Hymenoptera)	imazosulfuron	2	sulfonylurea	Hymenoptera	Trichogrammatidae	Trichogramma	Trichogramma chilonsis	Para	mortality juvenile	75	7.21	5	70	75	0	0	75
208	Mandal et al	2006	Effect of some herbicides on egg parasitism and development of Trichogramma chilonis Ishii (Trichogramma: Hymenoptera)	paraquat	22	bipyridylium	Hymenoptera	Trichogrammatidae	Trichogramma	Trichogramma chilonsis	Para	mortality juvenile	75	2.22	2	73	75	0	0	75
209	Mandal et al	2006	Effect of some herbicides on egg parasitism and development of Trichogramma chilonis Ishii (Trichogramma: Hymenoptera)	pretilachlor	15	chloroacetamide	Hymenoptera	Trichogrammatidae	Trichogramma	Trichogramma chilonsis	Para	mortality juvenile	75	5.56	4	71	75	0	0	75
210	Mandal et al	2006	Effect of some herbicides on egg parasitism and development of Trichogramma chilonis Ishii (Trichogramma: Hymenoptera)	sulfosulfuron	2	sulfonylurea	Hymenoptera	Trichogrammatidae	Trichogramma	Trichogramma chilonsis	Para	mortality juvenile	75	0	0	75	75	0	0	75
211	Mandal et al	2006	Effect of some herbicides on egg parasitism and development of Trichogramma chilonis Ishii (Trichogramma: Hymenoptera)	2,4-D	4	phenoxy-carboxylic acid	Hymenoptera	Trichogrammatidae	Trichogramma	Trichogramma chilonsis	Para	predation	150	18	27	123	150	44.6667	67	83
212	Mandal et al	2006	Effect of some herbicides on egg parasitism and development of Trichogramma chilonis Ishii (Trichogramma: Hymenoptera)	flumioxazin	14	N-phenylphthalimide	Hymenoptera	Trichogrammatidae	Trichogramma	Trichogramma chilonsis	Para	predation	150	34	51	99	150	44.6667	67	83
213	Mandal et al	2006	Effect of some herbicides on egg parasitism and development of Trichogramma chilonis Ishii (Trichogramma: Hymenoptera)	imazosulfuron	2	sulfonylurea	Hymenoptera	Trichogrammatidae	Trichogramma	Trichogramma chilonsis	Para	predation	150	38.6667	58	92	150	44.6667	67	83
214	Mandal et al	2006	Effect of some herbicides on egg parasitism and development of Trichogramma chilonis Ishii (Trichogramma: Hymenoptera)	paraquat	22	bipyridylium	Hymenoptera	Trichogrammatidae	Trichogramma	Trichogramma chilonsis	Para	predation	150	42.6667	64	86	150	44.6667	67	83
215	Mandal et al	2006	Effect of some herbicides on egg parasitism and development of Trichogramma chilonis Ishii (Trichogramma: Hymenoptera)	pretilachlor	15	chloroacetamide	Hymenoptera	Trichogrammatidae	Trichogramma	Trichogramma chilonsis	Para	predation	150	36.6667	55	95	150	44.6667	67	83
216	Mandal et al	2006	Effect of some herbicides on egg parasitism and development of Trichogramma chilonis Ishii (Trichogramma: Hymenoptera)	sulfosulfuron	2	sulfonylurea	Hymenoptera	Trichogrammatidae	Trichogramma	Trichogramma chilonsis	Para	predation	150	44	66	84	150	44.6667	67	83
217	Mansour and Nentwig	1988	Effects of agrochemical residues on four spider taxa: laboratory methods for pesticide tests with web-building spiders	phenmedipham	5	phenyl-carbamate	Araneae	Cheircanthiidae	Cheiracanthium	Cheiracanthium mildei	Pred	mortality adult	21	0	0	0	21	0	0	0
218	Mansour and Nentwig	1988	Effects of agrochemical residues on four spider taxa: laboratory methods for pesticide tests with web-building spiders	phenmedipham	5	phenyl-carbamate	Araneae	Linyphiidae	Linyphia	Linyphia triangularis	Pred	mortality adult	21	0	0	0	21	0	0	0
219	Mansour and Nentwig	1988	Effects of agrochemical residues on four spider taxa: laboratory methods for pesticide tests with web-building spiders	phenmedipham	5	phenyl-carbamate	Araneae	Philodromidae	Philodromus	Philodromus aureolus	Pred	mortality adult	21	0	0	0	21	0	0	0
220	Mansour and Nentwig	1988	Effects of agrochemical residues on four spider taxa: laboratory methods for pesticide tests with web-building spiders	phenmedipham	5	phenyl-carbamate	Araneae	Araneidae	Argiope	Argiope argentata	Pred	mortality juvenile	21	0	0	0	21	0	0	0
221	Menezes et al	2012	Reproductive and toxicological impacts of herbicides used in Eucalyptus culture in Brazil on the parasitoid Palmistichus elaeisis	glufosinate	10	phosphinic acid	Hymenoptera	Eulophidae	Palmistichus	Palmistichus elaeisis	Para	mortality adult	60	11	7	53	60	4	2	58
222	Menezes et al	2012	Reproductive and toxicological impacts of herbicides used in Eucalyptus culture in Brazil on the parasitoid Palmistichus elaeisis	glyphosate	9	glycine	Hymenoptera	Eulophidae	Palmistichus	Palmistichus elaeisis	Para	mortality adult	60	2	1	59	60	4	2	58
223	Menezes et al	2012	Reproductive and toxicological impacts of herbicides used in Eucalyptus culture in Brazil on the parasitoid Palmistichus elaeisis	isoxaflutole	27	isoxazole	Hymenoptera	Eulophidae	Palmistichus	Palmistichus elaeisis	Para	mortality adult	60	3.3	2	58	60	4	2	58
224	Menezes et al	2012	Reproductive and toxicological impacts of herbicides used in Eucalyptus culture in Brazil on the parasitoid Palmistichus elaeisis	oxyfluorfen	14	diphenylether	Hymenoptera	Eulophidae	Palmistichus	Palmistichus elaeisis	Para	mortality adult	60	0	0	60	60	4	2	58
225	Menezes et al	2012	Reproductive and toxicological impacts of herbicides used in Eucalyptus culture in Brazil on the parasitoid Palmistichus elaeisis	sulfentrazone	14	triazolinone	Hymenoptera	Eulophidae	Palmistichus	Palmistichus elaeisis	Para	mortality adult	60	5.1	3	57	60	4	2	58
226	Menezes et al	2012	Reproductive and toxicological impacts of herbicides used in Eucalyptus culture in Brazil on the parasitoid Palmistichus elaeisis (Hymenoptera: Eulophidae)	glufosinate	10	phosphinic acid	Hymenoptera	Eulophidae	Palmistichus	Palmistichus elaeisis	Para	mortality adult	60	11	7	53	60	4	2	58
227	Menezes et al	2012	Reproductive and toxicological impacts of herbicides used in Eucalyptus culture in Brazil on the parasitoid Palmistichus elaeisis (Hymenoptera: Eulophidae)	glyphosate	9	glycine	Hymenoptera	Eulophidae	Palmistichus	Palmistichus elaeisis	Para	mortality adult	60	2	1	59	60	4	2	58
228	Menezes et al	2012	Reproductive and toxicological impacts of herbicides used in Eucalyptus culture in Brazil on the parasitoid Palmistichus elaeisis (Hymenoptera: Eulophidae)	isoxaflutole	27	isoxazole	Hymenoptera	Eulophidae	Palmistichus	Palmistichus elaeisis	Para	mortality adult	60	3.3	2	58	60	4	2	58
229	Menezes et al	2012	Reproductive and toxicological impacts of herbicides used in Eucalyptus culture in Brazil on the parasitoid Palmistichus elaeisis (Hymenoptera: Eulophidae)	oxyfluorfen	14	diphenylether	Hymenoptera	Eulophidae	Palmistichus	Palmistichus elaeisis	Para	mortality adult	60	2	1	59	60	4	2	58
230	Menezes et al	2012	Reproductive and toxicological impacts of herbicides used in Eucalyptus culture in Brazil on the parasitoid Palmistichus elaeisis (Hymenoptera: Eulophidae)	sulfentrazone	14	triazolinone	Hymenoptera	Eulophidae	Palmistichus	Palmistichus elaeisis	Para	mortality adult	60	5.1	3	57	60	4	2	58
231	Menezes et al	2012	Selectivity of Atrazin and Nicosulfuron to Podisus nigrispinus (Heteroptera: Pentatomidae)	atrazine	5	triazine	Hemiptera	Pentatomidae	Podisus	Podisus nigrispinus	Pred	mortality adult	50	18	9	41	50	2	1	49
232	Menezes et al	2012	Selectivity of Atrazin and Nicosulfuron to Podisus nigrispinus (Heteroptera: Pentatomidae)	atrazine+nicosulfuron	5+2	triazine+sulfonylurea	Hemiptera	Pentatomidae	Podisus	Podisus nigrispinus	Pred	mortality adult	50	60	30	20	50	2	1	49
233	Menezes et al	2012	Selectivity of Atrazin and Nicosulfuron to Podisus nigrispinus (Heteroptera: Pentatomidae)	nicosulfuron	2	sulfonylurea	Hemiptera	Pentatomidae	Podisus	Podisus nigrispinus	Pred	mortality adult	50	2	1	49	50	2	1	49
234	Menezes et al	2012	Selectivity of Atrazin and Nicosulfuron to Podisus nigrispinus (Heteroptera: Pentatomidae)	atrazine	5	triazine	Hemiptera	Pentatomidae	Podisus	Podisus nigrispinus	Pred	mortality juvenile	50	92	46	4	50	32	16	34
235	Menezes et al	2012	Selectivity of Atrazin and Nicosulfuron to Podisus nigrispinus (Heteroptera: Pentatomidae)	atrazine+nicosulfuron	5+2	triazine+sulfonylurea	Hemiptera	Pentatomidae	Podisus	Podisus nigrispinus	Pred	mortality juvenile	50	98	49	1	50	32	16	34
236	Menezes et al	2012	Selectivity of Atrazin and Nicosulfuron to Podisus nigrispinus (Heteroptera: Pentatomidae)	nicosulfuron	2	sulfonylurea	Hemiptera	Pentatomidae	Podisus	Podisus nigrispinus	Pred	mortality juvenile	50	52	26	24	50	32	16	34
237	Metzger and Pfeiffer	2002	Topical toxicity of pesticides used in Virginia vineyards to the predatory mite, Neoseiulus fallacis (Garman)	diuron	7	urea	Mesostigmata	Phytoseiidae	Neoseiulus	Neoseiulus fallacis	Pred	mortality adult	100	13.1	13	87	100	11.1	11	89
238	Metzger and Pfeiffer	2002	Topical toxicity of pesticides used in Virginia vineyards to the predatory mite, Neoseiulus fallacis (Garman)	glufosinate	10	phosphinic acid	Mesostigmata	Phytoseiidae	Neoseiulus	Neoseiulus fallacis	Pred	mortality adult	100	100	100	0	100	11.1	11	89
239	Metzger and Pfeiffer	2002	Topical toxicity of pesticides used in Virginia vineyards to the predatory mite, Neoseiulus fallacis (Garman)	oxyfluorfen	14	diphenylether	Mesostigmata	Phytoseiidae	Neoseiulus	Neoseiulus fallacis	Pred	mortality adult	100	96.1	96	4	100	11.1	11	89
240	Metzger and Pfeiffer	2002	Topical toxicity of pesticides used in Virginia vineyards to the predatory mite, Neoseiulus fallacis (Garman)	paraquat	22	bipyridylium	Mesostigmata	Phytoseiidae	Neoseiulus	Neoseiulus fallacis	Pred	mortality adult	100	35.5	36	64	100	11.1	11	89
241	Metzger and Pfeiffer	2002	Topical toxicity of pesticides used in Virginia vineyards to the predatory mite, Neoseiulus fallacis (Garman)	pronamide	3	benzamide	Mesostigmata	Phytoseiidae	Neoseiulus	Neoseiulus fallacis	Pred	mortality adult	100	13.3	13	87	100	11.1	11	89
242	Michalková and Pekár	2009	How glyphosate altered the behaviour of agrobiont spiders (Araneae: Lycosidae) and beetles (Coleoptera: Carabidae)	glyphosate	9	glycine	Araneae	Lycosidae	Pardosa	Pardosa agricola	Pred	mating	30	37	11	19	30	33	10	20
243	Michalková and Pekár	2009	How glyphosate altered the behaviour of agrobiont spiders (Araneae: Lycosidae) and beetles (Coleoptera: Carabidae)	glyphosate	9	glycine	Araneae	Lycosidae	Pardosa	Pardosa agricola	Pred	repellency	30	50	15	15	30	50	15	15
244	Michalková and Pekár	2009	How glyphosate altered the behaviour of agrobiont spiders and beetles	glyphosate	9	glycine	Coleoptera	Carabidae	Poecilus	Poecilus cupreus	Pred	repellency	20	43	9	11	20	57	11	9
245	Michaud and Vargas	2010	Relative toxicity of three wheat herbicides to two species of Coccinellidae	2,4-D	4	phenoxy-carboxylic acid	Coleoptera	Coccinellidae	Coleomegilla	Coleomegilla maculata	Pred	mortality juvenile	40	25	10	30	40	0	0	40
246	Michaud and Vargas	2010	Relative toxicity of three wheat herbicides to two species of Coccinellidae	dicamba+triasulfuron	4+2	benzoic acid+sulfonylurea	Coleoptera	Coccinellidae	Coleomegilla	Coleomegilla maculata	Pred	mortality juvenile	40	7.5	3	37	40	0	0	40
247	Michaud and Vargas	2010	Relative toxicity of three wheat herbicides to two species of Coccinellidae	thifensulfuron-tribenuron+metsulfuron-methyl	2	sulfonylurea	Coleoptera	Coccinellidae	Coleomegilla	Coleomegilla maculata	Pred	mortality juvenile	40	0	0	40	40	0	0	40
248	Michaud and Vargas	2010	Relative toxicity of three wheat herbicides to two species of Coccinellidae	2,4-D	4	phenoxy-carboxylic acid	Coleoptera	Coccinellidae	Hippodamia	Hippodamia convergens	Pred	mortality juvenile	40	57.9	23	17	40	0	0	40
249	Michaud and Vargas	2010	Relative toxicity of three wheat herbicides to two species of Coccinellidae	dicamba+triasulfuron	4+2	benzoic acid+sulfonylurea	Coleoptera	Coccinellidae	Hippodamia	Hippodamia convergens	Pred	mortality juvenile	40	10.5	4	36	40	0	0	40
250	Michaud and Vargas	2010	Relative toxicity of three wheat herbicides to two species of Coccinellidae	thifensulfuron-tribenuron+metsulfuron-methyl	2	sulfonylurea	Coleoptera	Coccinellidae	Hippodamia	Hippodamia convergens	Pred	mortality juvenile	40	0	0	40	40	0	0	40
251	Mirande et al.	2010	Side-effects of glyphosate on the life parameters of Eriopis connexa (Coleoptera: Coccinellidae) in Argentina	glyphosate	9	glycine	Coleoptera	Coccinellidae	Eriopis	Eriopis connexa	Pred	mortality adult	20	0	0	20	20	0	0	20
252	Mirande et al.	2010	Side-effects of glyphosate on the life parameters of Eriopis connexa (Coleoptera: Coccinellidae) in Argentina	glyphosate	9	glycine	Coleoptera	Coccinellidae	Eriopis	Eriopis connexa	Pred	mortality juvenile	20	0	0	20	20	0	0	20
253	Niedobová et al.	2019	Effects of glufosinate-ammonium herbicide and pod sealant on spider Pardosa agrestis	glufosinate	10	phosphinic acid	Araneae	Lycosidae	Pardosa	Pardosa agrestis	Pred	mortality juvenile	25	44	11	14	25	0	0	25
254	Niedobová et al.	2019	Synergistic effects of glyphosate formulation herbicide and tank-mixing adjuvants on Pardosa spiders	glyphosate	9	glycine	Araneae	Lycosidae	Pardosa	Pardosa cf. lugubris	Pred	mortality adult	20	0	0	20	26	0	0	26
255	Nörnberg et al.	2008	Selectivity of glyphosate formulations applied on immature stages of Trichogramma pretiosum	glyphosate	9	glycine	Hymenoptera	Trichogrammatidae	Trichogramma	Trichogramma atopovirilia	Para	mortality adult	350	0.56	1.96	348.04	350	0	0	350
256	Nörnberg et al.	2008	Selectivity of glyphosate formulations applied on immature stages of Trichogramma pretiosum	glyphosate	9	glycine	Hymenoptera	Trichogrammatidae	Trichogramma	Trichogramma pretiosum	Para	mortality adult	350	0	0	350	350	0	0	350
257	Nörnberg et al.	2008	Selectivity of glyphosate formulations applied on immature stages of Trichogramma pretiosum	glyphosate	9	glycine	Hymenoptera	Trichogrammatidae	Trichogramma	Trichogramma pretiosum	Para	mortality adult	350	0	0	350	350	0	0	350
258	Nörnberg et al.	2008	Selectivity of glyphosate formulations applied on immature stages of Trichogramma pretiosum	glyphosate	9	glycine	Hymenoptera	Trichogrammatidae	Trichogramma	Trichogramma pretiosum	Para	mortality adult	350	11.5	40.25	309.75	350	0	0	350
259	Nörnberg et al.	2008	Selectivity of glyphosate formulations applied on immature stages of Trichogramma pretiosum	glyphosate	9	glycine	Hymenoptera	Trichogrammatidae	Trichogramma	Trichogramma atopovirilia	Para	mortality adult	350	0	0	350	350	0	0	350
260	Nörnberg et al.	2008	Selectivity of glyphosate formulations applied on immature stages of Trichogramma pretiosum	glyphosate	9	glycine	Hymenoptera	Trichogrammatidae	Trichogramma	Trichogramma pretiosum	Para	mortality adult	350	0	0	350	350	0	0	350
261	Nörnberg et al.	2008	Selectivity of glyphosate formulations applied on immature stages of Trichogramma pretiosum	glyphosate	9	glycine	Hymenoptera	Trichogrammatidae	Trichogramma	Trichogramma pretiosum	Para	mortality adult	350	0	0	350	350	0	0	350
262	Nörnberg et al.	2008	Selectivity of glyphosate formulations applied on immature stages of Trichogramma pretiosum	glyphosate	9	glycine	Hymenoptera	Trichogrammatidae	Trichogramma	Trichogramma pretiosum	Para	mortality adult	350	4.45	15.575	334.425	350	0	0	350
263	Oliver et al.	2006	Survival of Adult Tiphia vernalis (Hymenoptera: Tiphiidae) After Insecticide, Fungicide, and Herbicide Exposure in Laboratory Bioassays	2,4-D+dicamba+mecoprop	4	benzoic acid+phenoxy-carboxylic acid	Hymenoptera	Tiphiidae	Tiphia	Tiphia vernalis	Para	mortality adult	30	10	3	27	30	6.66667	2	28
264	Oliver et al.	2006	Survival of Adult Tiphia vernalis (Hymenoptera: Tiphiidae) After Insecticide, Fungicide, and Herbicide Exposure in Laboratory Bioassays	oryzalin	3	dinitroaniline	Hymenoptera	Tiphiidae	Tiphia	Tiphia vernalis	Para	mortality adult	30	3.33333	1	29	30	6.66667	2	28
265	Oliver et al.	2006	Survival of Adult Tiphia vernalis (Hymenoptera: Tiphiidae) After Insecticide, Fungicide, and Herbicide Exposure in Laboratory Bioassays	pendimethalin	3	dinitroaniline	Hymenoptera	Tiphiidae	Tiphia	Tiphia vernalis	Para	mortality adult	30	3.33333	1	29	30	6.66667	2	28
266	Oomen et al.	1991	Side-effects of 100 pesticides on the predatory mite Phytoseiulus persimilis, collected and evaluated according to the EPPO guideline	2,4-D	4	phenoxy-carboxylic acid	Mesostigmata	Phytoseiidae	Phytoseiulus	Phytoseiulus persimilis	Pred	mortality juvenile	60	12	7	53	60	0	0	60
267	Oomen et al.	1991	Side-effects of 100 pesticides on the predatory mite Phytoseiulus persimilis, collected and evaluated according to the EPPO guideline	amitrole+diuron	11+7	triazole+urea	Mesostigmata	Phytoseiidae	Phytoseiulus	Phytoseiulus persimilis	Pred	mortality juvenile	60	100	60	0	60	0	0	60
268	Oomen et al.	1991	Side-effects of 100 pesticides on the predatory mite Phytoseiulus persimilis, collected and evaluated according to the EPPO guideline	atrazine	5	triazine	Mesostigmata	Phytoseiidae	Phytoseiulus	Phytoseiulus persimilis	Pred	mortality juvenile	60	17	10	50	60	0	0	60
269	Oomen et al.	1991	Side-effects of 100 pesticides on the predatory mite Phytoseiulus persimilis, collected and evaluated according to the EPPO guideline	bromacil	5	uracil	Mesostigmata	Phytoseiidae	Phytoseiulus	Phytoseiulus persimilis	Pred	mortality juvenile	60	36	22	38	60	0	0	60
270	Oomen et al.	1991	Side-effects of 100 pesticides on the predatory mite Phytoseiulus persimilis, collected and evaluated according to the EPPO guideline	bromofenoxim	6	nitrile	Mesostigmata	Phytoseiidae	Phytoseiulus	Phytoseiulus persimilis	Pred	mortality juvenile	60	61	37	23	60	0	0	60
271	Oomen et al.	1991	Side-effects of 100 pesticides on the predatory mite Phytoseiulus persimilis, collected and evaluated according to the EPPO guideline	bromoxynil	6	nitrile	Mesostigmata	Phytoseiidae	Phytoseiulus	Phytoseiulus persimilis	Pred	mortality juvenile	60	64	38	22	60	0	0	60
272	Oomen et al.	1991	Side-effects of 100 pesticides on the predatory mite Phytoseiulus persimilis, collected and evaluated according to the EPPO guideline	fluazifop-p-butyl	1	aryloxyphenoxy-propionate	Mesostigmata	Phytoseiidae	Phytoseiulus	Phytoseiulus persimilis	Pred	mortality juvenile	60	13	8	52	60	0	0	60
273	Oomen et al.	1991	Side-effects of 100 pesticides on the predatory mite Phytoseiulus persimilis, collected and evaluated according to the EPPO guideline	glufosinate	10	phosphinic acid	Mesostigmata	Phytoseiidae	Phytoseiulus	Phytoseiulus persimilis	Pred	mortality juvenile	60	100	60	0	60	0	0	60
274	Oomen et al.	1991	Side-effects of 100 pesticides on the predatory mite Phytoseiulus persimilis, collected and evaluated according to the EPPO guideline	glyphosate	9	glycine	Mesostigmata	Phytoseiidae	Phytoseiulus	Phytoseiulus persimilis	Pred	mortality juvenile	60	32	19	41	60	0	0	60
275	Oomen et al.	1991	Side-effects of 100 pesticides on the predatory mite Phytoseiulus persimilis, collected and evaluated according to the EPPO guideline	methabenzthiazuron	7	urea	Mesostigmata	Phytoseiidae	Phytoseiulus	Phytoseiulus persimilis	Pred	mortality juvenile	60	99	59	1	60	0	0	60
276	Oomen et al.	1991	Side-effects of 100 pesticides on the predatory mite Phytoseiulus persimilis, collected and evaluated according to the EPPO guideline	metsulfuron-methyl	2	sulfonylurea	Mesostigmata	Phytoseiidae	Phytoseiulus	Phytoseiulus persimilis	Pred	mortality juvenile	60	0	0	60	60	0	0	60
277	Oomen et al.	1991	Side-effects of 100 pesticides on the predatory mite Phytoseiulus persimilis, collected and evaluated according to the EPPO guideline	simazine	5	triazine	Mesostigmata	Phytoseiidae	Phytoseiulus	Phytoseiulus persimilis	Pred	mortality juvenile	60	35	21	39	60	0	0	60
278	Overmeer et al.	1982	A standarized method for testing the side effects of pesticides on the predacious mite, Amblyseius potentillae (Acarina: Phytoseiidae)	desmetryn	5	triazine	Mesostigmata	Phytoseiidae	Amblyseius	Amblyseius andersoni	Pred	mortality juvenile	100	24	24	76	100	0	0	100
279	Overmeer et al.	1982	A standarized method for testing the side effects of pesticides on the predacious mite, Amblyseius potentillae (Acarina: Phytoseiidae)	difenzoquat	26	pyrazolium	Mesostigmata	Phytoseiidae	Amblyseius	Amblyseius andersoni	Pred	mortality juvenile	100	100	100	0	100	0	0	100
280	Overmeer et al.	1982	A standarized method for testing the side effects of pesticides on the predacious mite, Amblyseius potentillae (Acarina: Phytoseiidae)	monolinuron	7	urea	Mesostigmata	Phytoseiidae	Amblyseius	Amblyseius andersoni	Pred	mortality juvenile	100	100	100	0	100	0	0	100
281	Overmeer et al.	1982	A standarized method for testing the side effects of pesticides on the predacious mite, Amblyseius potentillae (Acarina: Phytoseiidae)	propachlor	15	chloroacetamide	Mesostigmata	Phytoseiidae	Amblyseius	Amblyseius andersoni	Pred	mortality juvenile	100	78	78	22	100	0	0	100
282	Pasini et al.	2018	Comparative selectivity of herbicides used in wheat crop on the predators Chrysoperla externa and eriopis connexa	2,4-D	4	phenoxy-carboxylic acid	Coleoptera	Coccinellidae	Eriopis	Eriopis connexa	Pred	mortality juvenile	40	5.26	2	38	40	0	0	40
283	Pasini et al.	2018	Comparative selectivity of herbicides used in wheat crop on the predators Chrysoperla externa and eriopis connexa	bentazon	6	benzothiadiazinone	Coleoptera	Coccinellidae	Eriopis	Eriopis connexa	Pred	mortality juvenile	40	2.63	1	39	40	0	0	40
284	Pasini et al.	2018	Comparative selectivity of herbicides used in wheat crop on the predators Chrysoperla externa and eriopis connexa	glufosinate	10	phosphinic acid	Coleoptera	Coccinellidae	Eriopis	Eriopis connexa	Pred	mortality juvenile	40	84.2	34	6	40	0	0	40
285	Pasini et al.	2018	Comparative selectivity of herbicides used in wheat crop on the predators Chrysoperla externa and eriopis connexa	glyphosate	9	glycine	Coleoptera	Coccinellidae	Eriopis	Eriopis connexa	Pred	mortality juvenile	40	0	0	40	40	0	0	40
286	Pasini et al.	2018	Comparative selectivity of herbicides used in wheat crop on the predators Chrysoperla externa and eriopis connexa	glyphosate	9	glycine	Coleoptera	Coccinellidae	Eriopis	Eriopis connexa	Pred	mortality juvenile	40	2.56	1	39	40	0	0	40
287	Pasini et al.	2018	Comparative selectivity of herbicides used in wheat crop on the predators Chrysoperla externa and eriopis connexa	iodosulfuron-methyl	2	sulfonylurea	Coleoptera	Coccinellidae	Eriopis	Eriopis connexa	Pred	mortality juvenile	40	0	0	40	40	0	0	40
288	Pasini et al.	2018	Comparative selectivity of herbicides used in wheat crop on the predators Chrysoperla externa and eriopis connexa	metsulfuron-methyl	2	sulfonylurea	Coleoptera	Coccinellidae	Eriopis	Eriopis connexa	Pred	mortality juvenile	40	0	0	40	40	0	0	40
289	Pasini et al.	2018	Comparative selectivity of herbicides used in wheat crop on the predators Chrysoperla externa and eriopis connexa	saflufenacil	14	pyrimidindione	Coleoptera	Coccinellidae	Eriopis	Eriopis connexa	Pred	mortality juvenile	40	0	0	40	40	0	0	40
290	Pasini et al.	2018	Comparative selectivity of herbicides used in wheat crop on the predators Chrysoperla externa and eriopis connexa	2,4-D	4	phenoxy-carboxylic acid	Neuroptera	Chrysopidae	Chrysoperla	Chrysoperla externa	Pred	mortality eggs	96	3.12	3	93	96	0	0	96
291	Pasini et al.	2018	Comparative selectivity of herbicides used in wheat crop on the predators Chrysoperla externa and eriopis connexa	bentazon	6	benzothiadiazinone	Neuroptera	Chrysopidae	Chrysoperla	Chrysoperla externa	Pred	mortality eggs	96	0	0	96	96	0	0	96
292	Pasini et al.	2018	Comparative selectivity of herbicides used in wheat crop on the predators Chrysoperla externa and eriopis connexa	glufosinate	10	phosphinic acid	Neuroptera	Chrysopidae	Chrysoperla	Chrysoperla externa	Pred	mortality eggs	96	27.08	26	70	96	0	0	96
293	Pasini et al.	2018	Comparative selectivity of herbicides used in wheat crop on the predators Chrysoperla externa and eriopis connexa	glyphosate	9	glycine	Neuroptera	Chrysopidae	Chrysoperla	Chrysoperla externa	Pred	mortality eggs	96	0	0	96	96	0	0	96
294	Pasini et al.	2018	Comparative selectivity of herbicides used in wheat crop on the predators Chrysoperla externa and eriopis connexa	glyphosate	9	glycine	Neuroptera	Chrysopidae	Chrysoperla	Chrysoperla externa	Pred	mortality eggs	96	0	0	96	96	0	0	96
295	Pasini et al.	2018	Comparative selectivity of herbicides used in wheat crop on the predators Chrysoperla externa and eriopis connexa	iodosulfuron-methyl	2	sulfonylurea	Neuroptera	Chrysopidae	Chrysoperla	Chrysoperla externa	Pred	mortality eggs	96	0	0	96	96	0	0	96
296	Pasini et al.	2018	Comparative selectivity of herbicides used in wheat crop on the predators Chrysoperla externa and eriopis connexa	metsulfuron-methyl	2	sulfonylurea	Neuroptera	Chrysopidae	Chrysoperla	Chrysoperla externa	Pred	mortality eggs	96	7.29	7	89	96	0	0	96
297	Pasini et al.	2018	Comparative selectivity of herbicides used in wheat crop on the predators Chrysoperla externa and eriopis connexa	saflufenacil	14	pyrimidindione	Neuroptera	Chrysopidae	Chrysoperla	Chrysoperla externa	Pred	mortality eggs	96	1.04	1	95	96	0	0	96
298	Pasini et al.	2018	Comparative selectivity of herbicides used in wheat crop on the predators Chrysoperla externa and eriopis connexa	2,4-D	4	phenoxy-carboxylic acid	Neuroptera	Chrysopidae	Chrysoperla	Chrysoperla externa	Pred	mortality juvenile	40	0	0	40	40	0	0	40
299	Pasini et al.	2018	Comparative selectivity of herbicides used in wheat crop on the predators Chrysoperla externa and eriopis connexa	bentazon	6	benzothiadiazinone	Neuroptera	Chrysopidae	Chrysoperla	Chrysoperla externa	Pred	mortality juvenile	40	0	0	40	40	0	0	40
300	Pasini et al.	2018	Comparative selectivity of herbicides used in wheat crop on the predators Chrysoperla externa and eriopis connexa	glufosinate	10	phosphinic acid	Neuroptera	Chrysopidae	Chrysoperla	Chrysoperla externa	Pred	mortality juvenile	40	80	32	8	40	0	0	40
301	Pasini et al.	2018	Comparative selectivity of herbicides used in wheat crop on the predators Chrysoperla externa and eriopis connexa	glyphosate	9	glycine	Neuroptera	Chrysopidae	Chrysoperla	Chrysoperla externa	Pred	mortality juvenile	40	0	0	40	40	0	0	40
302	Pasini et al.	2018	Comparative selectivity of herbicides used in wheat crop on the predators Chrysoperla externa and eriopis connexa	glyphosate	9	glycine	Neuroptera	Chrysopidae	Chrysoperla	Chrysoperla externa	Pred	mortality juvenile	40	0	0	40	40	0	0	40
303	Pasini et al.	2018	Comparative selectivity of herbicides used in wheat crop on the predators Chrysoperla externa and eriopis connexa	iodosulfuron-methyl	2	sulfonylurea	Neuroptera	Chrysopidae	Chrysoperla	Chrysoperla externa	Pred	mortality juvenile	40	0	0	40	40	0	0	40
304	Pasini et al.	2018	Comparative selectivity of herbicides used in wheat crop on the predators Chrysoperla externa and eriopis connexa	metsulfuron-methyl	2	sulfonylurea	Neuroptera	Chrysopidae	Chrysoperla	Chrysoperla externa	Pred	mortality juvenile	40	0	0	40	40	0	0	40
305	Pasini et al.	2018	Comparative selectivity of herbicides used in wheat crop on the predators Chrysoperla externa and eriopis connexa	saflufenacil	14	pyrimidindione	Neuroptera	Chrysopidae	Chrysoperla	Chrysoperla externa	Pred	mortality juvenile	40	0	0	40	40	0	0	40
306	Pekár	2002	Susceptibility of the spider Theridion impressum to 17 pesticides	clomazone	13	isoxazolidinone	Araneae	Theridiidae	Theridion	Theridion impressum	Pred	mortality juvenile	30	20	6	34	30	5	2	28.5
307	Pekár	2002	Susceptibility of the spider Theridion impressum to 17 pesticides	clopyralid	4	pyridine carboxylic acid	Araneae	Theridiidae	Theridion	Theridion impressum	Pred	mortality juvenile	30	10	3	27	30	5	2	28.5
308	Pekár	2002	Susceptibility of the spider Theridion impressum to 17 pesticides	metazachlor	15	chloroacetamide	Araneae	Theridiidae	Theridion	Theridion impressum	Pred	mortality juvenile	30	3	1	29	30	5	2	28.5
309	Pekár and Beneš	2008	Aged pesticide residues are detrimental to agrobiont spiders (Araneae)	clomazone	13	isoxazolidinone	Araneae	Dictynidae	Dictyna	Dictyna uncinata	Pred	mortality juvenile	20	20	4	16	20	0	0	20
310	Pekár and Beneš	2008	Aged pesticide residues are detrimental to agrobiont spiders (Araneae)	clomazone	13	isoxazolidinone	Araneae	Lycosidae	Pardosa	Pardosa palustris	Pred	mortality juvenile	20	5	1	19	20	0	0	20
311	Pekár and Beneš	2008	Aged pesticide residues are detrimental to agrobiont spiders (Araneae)	clomazone	13	isoxazolidinone	Araneae	Philodromidae	Philodromus	Philodromus cespitum	Pred	mortality juvenile	20	5	1	19	20	0	0	20
312	Pekár and Beneš	2008	Aged pesticide residues are detrimental to agrobiont spiders (Araneae)	clomazone	13	isoxazolidinone	Araneae	Theridiidae	Theridion	Theridion impressum	Pred	mortality juvenile	20	15	3	17	20	0	0	20
319	Samsoe-Petersen	1987	Laboratory method for testing side-effects of pesticides on the rove beetle Aleochara bilineata - Adults	amitrole+diuron	11+7	triazole+urea	Coleoptera	Staphylinidae	Aleochara	Aleochara bilineata	Pred	mortality adult	9	0	0	9	9	0	0	9
320	Samsoe-Petersen	1987	Laboratory method for testing side-effects of pesticides on the rove beetle Aleochara bilineata - Adults	bromacil	5	uracil	Coleoptera	Staphylinidae	Aleochara	Aleochara bilineata	Pred	mortality adult	9	0	0	9	9	0	0	9
321	Samsoe-Petersen	1987	Laboratory method for testing side-effects of pesticides on the rove beetle Aleochara bilineata - Adults	bromofenoxim	6	nitrile	Coleoptera	Staphylinidae	Aleochara	Aleochara bilineata	Pred	mortality adult	9	0	0	9	9	0	0	9
322	Samsoe-Petersen	1987	Laboratory method for testing side-effects of pesticides on the rove beetle Aleochara bilineata - Adults	simazine	5	triazine	Coleoptera	Staphylinidae	Aleochara	Aleochara bilineata	Pred	mortality adult	9	0	0	9	9	0	0	9
313	Santos et al	2019	Selectivity of registered pesticides for the corn crop on immature stages of Trichogramma pretiosum (Hymenoptera: Trichogrammatidae)	atrazine	5	triazine	Hymenoptera	Trichogrammatidae	Trichogramma	Trichogramma pretiosum	Para	mortality juvenile	450	64.06	288	162	450	35.87	161	289
314	Santos et al	2019	Selectivity of registered pesticides for the corn crop on immature stages of Trichogramma pretiosum (Hymenoptera: Trichogrammatidae)	nicosulfuron	2	sulfonylurea	Hymenoptera	Trichogrammatidae	Trichogramma	Trichogramma pretiosum	Para	mortality juvenile	450	100	450	0	450	35.87	161	289
315	Santos et al	2019	Selectivity of registered pesticides for the corn crop on immature stages of Trichogramma pretiosum (Hymenoptera: Trichogrammatidae)	paraquat	22	bipyridylium	Hymenoptera	Trichogrammatidae	Trichogramma	Trichogramma pretiosum	Para	mortality juvenile	450	29.56	133	317	450	35.87	161	289
316	Santos et al	2019	Selectivity of registered pesticides for the corn crop on immature stages of Trichogramma pretiosum (Hymenoptera: Trichogrammatidae)	atrazine	5	triazine	Hymenoptera	Trichogrammatidae	Trichogramma	Trichogramma pretiosum	Para	predation	450	6.1	27	423	450	8.8	40	410
317	Santos et al	2019	Selectivity of registered pesticides for the corn crop on immature stages of Trichogramma pretiosum (Hymenoptera: Trichogrammatidae)	nicosulfuron	2	sulfonylurea	Hymenoptera	Trichogrammatidae	Trichogramma	Trichogramma pretiosum	Para	predation	450	0	0	450	450	8.8	40	410
318	Santos et al	2019	Selectivity of registered pesticides for the corn crop on immature stages of Trichogramma pretiosum (Hymenoptera: Trichogrammatidae)	paraquat	22	bipyridylium	Hymenoptera	Trichogrammatidae	Trichogramma	Trichogramma pretiosum	Para	predation	450	17.3	78	372	450	8.8	40	410
323	Schmidt-Jeffris and Cutulle	2019	Non-target effects of herbicides on Tetranychus urticae and its predator, Phytoseiulus persimilis: implications for biological control	clethodim	1	cyclohexanedione	Mesostigmata	Phytoseiidae	Phytoseiulus	Phytoseiulus persimilis	Pred	mortality adult	40	10	4	36	40	2.5	1	39
324	Schmidt-Jeffris and Cutulle	2019	Non-target effects of herbicides on Tetranychus urticae and its predator, Phytoseiulus persimilis: implications for biological control	dicamba	4	benzoic acid	Mesostigmata	Phytoseiidae	Phytoseiulus	Phytoseiulus persimilis	Pred	mortality adult	40	40	16	24	40	2.5	1	39
325	Schmidt-Jeffris and Cutulle	2019	Non-target effects of herbicides on Tetranychus urticae and its predator, Phytoseiulus persimilis: implications for biological control	flumioxazin	14	N-phenylphthalimide	Mesostigmata	Phytoseiidae	Phytoseiulus	Phytoseiulus persimilis	Pred	mortality adult	38	7.89	3	35	40	2.5	1	39
326	Schmidt-Jeffris and Cutulle	2019	Non-target effects of herbicides on Tetranychus urticae and its predator, Phytoseiulus persimilis: implications for biological control	halosulfuron	2	sulfonylurea	Mesostigmata	Phytoseiidae	Phytoseiulus	Phytoseiulus persimilis	Pred	mortality adult	40	12.5	5	35	40	2.5	1	39
327	Schmidt-Jeffris and Cutulle	2019	Non-target effects of herbicides on Tetranychus urticae and its predator, Phytoseiulus persimilis: implications for biological control	mesotrione	27	triketone	Mesostigmata	Phytoseiidae	Phytoseiulus	Phytoseiulus persimilis	Pred	mortality adult	40	2.5	1	39	40	2.5	1	39
328	Schmidt-Jeffris and Cutulle	2019	Non-target effects of herbicides on Tetranychus urticae and its predator, Phytoseiulus persimilis: implications for biological control	napropramide	15	acetamide	Mesostigmata	Phytoseiidae	Phytoseiulus	Phytoseiulus persimilis	Pred	mortality adult	39	25.64	10	29	40	2.5	1	39
329	Schmidt-Jeffris and Cutulle	2019	Non-target effects of herbicides on Tetranychus urticae and its predator, Phytoseiulus persimilis: implications for biological control	oxyfluorfen	14	diphenylether	Mesostigmata	Phytoseiidae	Phytoseiulus	Phytoseiulus persimilis	Pred	mortality adult	39	33.33	13	26	40	2.5	1	39
330	Schmidt-Jeffris and Cutulle	2019	Non-target effects of herbicides on Tetranychus urticae and its predator, Phytoseiulus persimilis: implications for biological control	S-metolachlor	15	chloroacetamide	Mesostigmata	Phytoseiidae	Phytoseiulus	Phytoseiulus persimilis	Pred	mortality adult	40	80	32	8	40	2.5	1	39
352	Schmidt-Jeffris et al	2022 - unpublished data at time of analysis	Nontarget impacts of herbicides on spiders in orchards	halosulfuron	2	sulfonylurea	Araneae	Salticidae	Pelegrina	Pelegrina aeneola	Pred	mortality juvenile	39	0	0	39	40	2.5	1	39
353	Schmidt-Jeffris et al	2022 - unpublished data at time of analysis	Nontarget impacts of herbicides on spiders in orchards	halosulfuron	2	sulfonylurea	Araneae	Philodromidae	Philodromus	Philodromus cespitum	Pred	mortality juvenile	24	4.16667	1	23	20	0	0	20
354	Schmidt-Jeffris et al	2022 - unpublished data at time of analysis	Nontarget impacts of herbicides on spiders in orchards	halosulfuron	2	sulfonylurea	Araneae	Salticidae	Phaneus	Phaneus watonus	Pred	mortality juvenile	17	0	0	17	18	0	0	18
355	Schmidt-Jeffris et al	2022 - unpublished data at time of analysis	Nontarget impacts of herbicides on spiders in orchards	halosulfuron	2	sulfonylurea	Araneae	Salticidae	Pelegrina	Pelegrina aeneola	Pred	predation	10	74	7	3	10	98	10	0
356	Schmidt-Jeffris et al	2022 - unpublished data at time of analysis	Nontarget impacts of herbicides on spiders in orchards	halosulfuron	2	sulfonylurea	Araneae	Salticidae	Phaneus	Phaneus watonus	Pred	predation	10	70	7	3	10	70	7	3
357	Schmidt-Jeffris et al	2022 - unpublished data at time of analysis	Nontarget impacts of herbicides on spiders in orchards	rimsulfuron	2	sulfonylurea	Araneae	Salticidae	Pelegrina	Pelegrina aeneola	Pred	mortality juvenile	40	0	0	40	40	2.5	1	39
358	Schmidt-Jeffris et al	2022 - unpublished data at time of analysis	Nontarget impacts of herbicides on spiders in orchards	rimsulfuron	2	sulfonylurea	Araneae	Philodromidae	Philodromus	Philodromus cespitum	Pred	mortality juvenile	24	0	0	24	20	0	0	20
359	Schmidt-Jeffris et al	2022 - unpublished data at time of analysis	Nontarget impacts of herbicides on spiders in orchards	rimsulfuron	2	sulfonylurea	Araneae	Salticidae	Phaneus	Phaneus watonus	Pred	mortality juvenile	18	0	0	18	18	0	0	18
360	Schmidt-Jeffris et al	2022 - unpublished data at time of analysis	Nontarget impacts of herbicides on spiders in orchards	rimsulfuron	2	sulfonylurea	Araneae	Salticidae	Pelegrina	Pelegrina aeneola	Pred	predation	10	64	6	4	10	98	10	0
361	Schmidt-Jeffris et al	2022 - unpublished data at time of analysis	Nontarget impacts of herbicides on spiders in orchards	rimsulfuron	2	sulfonylurea	Araneae	Salticidae	Phaneus	Phaneus watonus	Pred	predation	10	56	6	4	10	70	7	3
362	Schmidt-Jeffris et al	2022 - unpublished data at time of analysis	Nontarget impacts of herbicides on spiders in orchards	2,4-D	4	phenoxy-carboxylic acid	Araneae	Salticidae	Pelegrina	Pelegrina aeneola	Pred	mortality juvenile	40	0	0	40	40	2.5	1	39
363	Schmidt-Jeffris et al	2022 - unpublished data at time of analysis	Nontarget impacts of herbicides on spiders in orchards	2,4-D	4	phenoxy-carboxylic acid	Araneae	Philodromidae	Philodromus	Philodromus cespitum	Pred	mortality juvenile	25	0	0	25	20	0	0	20
364	Schmidt-Jeffris et al	2022 - unpublished data at time of analysis	Nontarget impacts of herbicides on spiders in orchards	2,4-D	4	phenoxy-carboxylic acid	Araneae	Salticidae	Phaneus	Phaneus watonus	Pred	mortality juvenile	18	0	0	18	18	0	0	18
365	Schmidt-Jeffris et al	2022 - unpublished data at time of analysis	Nontarget impacts of herbicides on spiders in orchards	2,4-D	4	phenoxy-carboxylic acid	Araneae	Salticidae	Pelegrina	Pelegrina aeneola	Pred	predation	10	92	9	1	10	98	10	0
366	Schmidt-Jeffris et al	2022 - unpublished data at time of analysis	Nontarget impacts of herbicides on spiders in orchards	2,4-D	4	phenoxy-carboxylic acid	Araneae	Salticidae	Phaneus	Phaneus watonus	Pred	predation	10	50	5	5	10	70	7	3
367	Schmidt-Jeffris et al	2022 - unpublished data at time of analysis	Nontarget impacts of herbicides on spiders in orchards	glyphosate	9	glycine	Araneae	Salticidae	Pelegrina	Pelegrina aeneola	Pred	mortality juvenile	39	0	0	39	40	2.5	1	39
368	Schmidt-Jeffris et al	2022 - unpublished data at time of analysis	Nontarget impacts of herbicides on spiders in orchards	glyphosate	9	glycine	Araneae	Philodromidae	Philodromus	Philodromus cespitum	Pred	mortality juvenile	25	0	0	25	20	0	0	20
369	Schmidt-Jeffris et al	2022 - unpublished data at time of analysis	Nontarget impacts of herbicides on spiders in orchards	glyphosate	9	glycine	Araneae	Salticidae	Phaneus	Phaneus watonus	Pred	mortality juvenile	18	0	0	18	18	0	0	18
370	Schmidt-Jeffris et al	2022 - unpublished data at time of analysis	Nontarget impacts of herbicides on spiders in orchards	glyphosate	9	glycine	Araneae	Salticidae	Pelegrina	Pelegrina aeneola	Pred	predation	10	94	9	1	10	98	10	0
371	Schmidt-Jeffris et al	2022 - unpublished data at time of analysis	Nontarget impacts of herbicides on spiders in orchards	glyphosate	9	glycine	Araneae	Salticidae	Phaneus	Phaneus watonus	Pred	predation	10	67	7	3	10	70	7	3
372	Schmidt-Jeffris et al	2022 - unpublished data at time of analysis	Nontarget impacts of herbicides on spiders in orchards	glufosinate	10	phosphinic acid	Araneae	Salticidae	Pelegrina	Pelegrina aeneola	Pred	mortality juvenile	38	0	0	38	40	2.5	1	39
373	Schmidt-Jeffris et al	2022 - unpublished data at time of analysis	Nontarget impacts of herbicides on spiders in orchards	glufosinate	10	phosphinic acid	Araneae	Philodromidae	Philodromus	Philodromus cespitum	Pred	mortality juvenile	25	0	0	25	20	0	0	20
374	Schmidt-Jeffris et al	2022 - unpublished data at time of analysis	Nontarget impacts of herbicides on spiders in orchards	glufosinate	10	phosphinic acid	Araneae	Salticidae	Phaneus	Phaneus watonus	Pred	mortality juvenile	18	0	0	18	18	0	0	18
375	Schmidt-Jeffris et al	2022 - unpublished data at time of analysis	Nontarget impacts of herbicides on spiders in orchards	glufosinate	10	phosphinic acid	Araneae	Salticidae	Pelegrina	Pelegrina aeneola	Pred	predation	10	98	10	0	10	98	10	0
376	Schmidt-Jeffris et al	2022 - unpublished data at time of analysis	Nontarget impacts of herbicides on spiders in orchards	glufosinate	10	phosphinic acid	Araneae	Salticidae	Phaneus	Phaneus watonus	Pred	predation	10	55.5556	6	4	10	70	7	3
377	Schmidt-Jeffris et al	2022 - unpublished data at time of analysis	Nontarget impacts of herbicides on spiders in orchards	oxyfluorfen	14	diphenylether	Araneae	Salticidae	Pelegrina	Pelegrina aeneola	Pred	mortality juvenile	40	90	36	4	40	2.5	1	39
378	Schmidt-Jeffris et al	2022 - unpublished data at time of analysis	Nontarget impacts of herbicides on spiders in orchards	oxyfluorfen	14	diphenylether	Araneae	Philodromidae	Philodromus	Philodromus cespitum	Pred	mortality juvenile	24	25	6	18	20	0	0	20
379	Schmidt-Jeffris et al	2022 - unpublished data at time of analysis	Nontarget impacts of herbicides on spiders in orchards	oxyfluorfen	14	diphenylether	Araneae	Salticidae	Phaneus	Phaneus watonus	Pred	mortality juvenile	18	77.7778	14	4	18	0	0	18
380	Schmidt-Jeffris et al	2022 - unpublished data at time of analysis	Nontarget impacts of herbicides on spiders in orchards	paraquat	22	bipyridylium	Araneae	Salticidae	Pelegrina	Pelegrina aeneola	Pred	mortality juvenile	40	0	0	40	40	2.5	1	39
381	Schmidt-Jeffris et al	2022 - unpublished data at time of analysis	Nontarget impacts of herbicides on spiders in orchards	paraquat	22	bipyridylium	Araneae	Philodromidae	Philodromus	Philodromus cespitum	Pred	mortality juvenile	25	0	0	25	20	0	0	20
382	Schmidt-Jeffris et al	2022 - unpublished data at time of analysis	Nontarget impacts of herbicides on spiders in orchards	paraquat	22	bipyridylium	Araneae	Salticidae	Phaneus	Phaneus watonus	Pred	mortality juvenile	18	0	0	18	18	0	0	18
383	Schmidt-Jeffris et al	2022 - unpublished data at time of analysis	Nontarget impacts of herbicides on spiders in orchards	paraquat	22	bipyridylium	Araneae	Salticidae	Pelegrina	Pelegrina aeneola	Pred	predation	10	94	9	1	10	98	10	0
384	Schmidt-Jeffris et al	2022 - unpublished data at time of analysis	Nontarget impacts of herbicides on spiders in orchards	paraquat	22	bipyridylium	Araneae	Salticidae	Phaneus	Phaneus watonus	Pred	predation	10	78	8	2	10	70	7	3
331	Schmidt-Jeffris et al	unpublished	Nontarget impacts of herbicides on augmentation biocontrol agents (working title)	halosulfuron	2	sulfonylurea	Neuroptera	Chrysopidae	Chrysoperla	Chrysoperla rufilabris	Pred	mortality juvenile	49	14.2857	7	42	48	2.08333	1	47
332	Schmidt-Jeffris et al	unpublished	Nontarget impacts of herbicides on augmentation biocontrol agents (working title)	halosulfuron	2	sulfonylurea	Hemiptera	Anthocoridae	Orius	Orius insidiosus	Pred	mortality adult	48	23.0909	11	37	47	11	5	42
333	Schmidt-Jeffris et al	unpublished	Nontarget impacts of herbicides on augmentation biocontrol agents (working title)	halosulfuron	2	sulfonylurea	Coleoptera	Coccinellidae	Hippodamia	Hippodamia convergens	Pred	mortality adult	50	2	1	49	50	0	0	50
334	Schmidt-Jeffris et al	unpublished	Nontarget impacts of herbicides on augmentation biocontrol agents (working title)	rimsulfuron	2	sulfonylurea	Neuroptera	Chrysopidae	Chrysoperla	Chrysoperla rufilabris	Pred	mortality juvenile	48	6.25	3	45	48	2.08333	1	47
335	Schmidt-Jeffris et al	unpublished	Nontarget impacts of herbicides on augmentation biocontrol agents (working title)	rimsulfuron	2	sulfonylurea	Hemiptera	Anthocoridae	Orius	Orius insidiosus	Pred	mortality adult	50	6	3	47	47	11	5	42
336	Schmidt-Jeffris et al	unpublished	Nontarget impacts of herbicides on augmentation biocontrol agents (working title)	rimsulfuron	2	sulfonylurea	Coleoptera	Coccinellidae	Hippodamia	Hippodamia convergens	Pred	mortality adult	51	0	0	51	50	0	0	50
337	Schmidt-Jeffris et al	unpublished	Nontarget impacts of herbicides on augmentation biocontrol agents (working title)	2,4-D	4	phenoxy-carboxylic acid	Neuroptera	Chrysopidae	Chrysoperla	Chrysoperla rufilabris	Pred	mortality juvenile	49	8.16327	4	45	48	2.08333	1	47
338	Schmidt-Jeffris et al	unpublished	Nontarget impacts of herbicides on augmentation biocontrol agents (working title)	2,4-D	4	phenoxy-carboxylic acid	Hemiptera	Anthocoridae	Orius	Orius insidiosus	Pred	mortality adult	53	61.5136	33	20	47	11	5	42
339	Schmidt-Jeffris et al	unpublished	Nontarget impacts of herbicides on augmentation biocontrol agents (working title)	2,4-D	4	phenoxy-carboxylic acid	Coleoptera	Coccinellidae	Hippodamia	Hippodamia convergens	Pred	mortality adult	53	1.81818	1	52	50	0	0	50
340	Schmidt-Jeffris et al	unpublished	Nontarget impacts of herbicides on augmentation biocontrol agents (working title)	glyphosate	9	glycine	Neuroptera	Chrysopidae	Chrysoperla	Chrysoperla rufilabris	Pred	mortality juvenile	48	12.5	6	42	48	2.08333	1	47
341	Schmidt-Jeffris et al	unpublished	Nontarget impacts of herbicides on augmentation biocontrol agents (working title)	glyphosate	9	glycine	Hemiptera	Anthocoridae	Orius	Orius insidiosus	Pred	mortality adult	54	44.303	24	30	47	11	5	42
342	Schmidt-Jeffris et al	unpublished	Nontarget impacts of herbicides on augmentation biocontrol agents (working title)	glyphosate	9	glycine	Coleoptera	Coccinellidae	Hippodamia	Hippodamia convergens	Pred	mortality adult	52	0	0	52	50	0	0	50
343	Schmidt-Jeffris et al	unpublished	Nontarget impacts of herbicides on augmentation biocontrol agents (working title)	glufosinate	10	phosphinic acid	Neuroptera	Chrysopidae	Chrysoperla	Chrysoperla rufilabris	Pred	mortality juvenile	45	84.4444	38	7	48	2.08333	1	47
344	Schmidt-Jeffris et al	unpublished	Nontarget impacts of herbicides on augmentation biocontrol agents (working title)	glufosinate	10	phosphinic acid	Hemiptera	Anthocoridae	Orius	Orius insidiosus	Pred	mortality adult	50	100	50	0	47	11	5	42
345	Schmidt-Jeffris et al	unpublished	Nontarget impacts of herbicides on augmentation biocontrol agents (working title)	glufosinate	10	phosphinic acid	Coleoptera	Coccinellidae	Hippodamia	Hippodamia convergens	Pred	mortality adult	53	25.9697	14	39	50	0	0	50
346	Schmidt-Jeffris et al	unpublished	Nontarget impacts of herbicides on augmentation biocontrol agents (working title)	oxyfluorfen	14	diphenylether	Neuroptera	Chrysopidae	Chrysoperla	Chrysoperla rufilabris	Pred	mortality juvenile	46	100	46	0	48	2.08333	1	47
347	Schmidt-Jeffris et al	unpublished	Nontarget impacts of herbicides on augmentation biocontrol agents (working title)	oxyfluorfen	14	diphenylether	Hemiptera	Anthocoridae	Orius	Orius insidiosus	Pred	mortality adult	48	75.798	36	12	47	11	5	42
348	Schmidt-Jeffris et al	unpublished	Nontarget impacts of herbicides on augmentation biocontrol agents (working title)	oxyfluorfen	14	diphenylether	Coleoptera	Coccinellidae	Hippodamia	Hippodamia convergens	Pred	mortality adult	51	35.2727	18	33	50	0	0	50
349	Schmidt-Jeffris et al	unpublished	Nontarget impacts of herbicides on augmentation biocontrol agents (working title)	paraquat	22	bipyridylium	Neuroptera	Chrysopidae	Chrysoperla	Chrysoperla rufilabris	Pred	mortality juvenile	47	48.9362	23	24	48	2.08333	1	47
350	Schmidt-Jeffris et al	unpublished	Nontarget impacts of herbicides on augmentation biocontrol agents (working title)	paraquat	22	bipyridylium	Hemiptera	Anthocoridae	Orius	Orius insidiosus	Pred	mortality adult	60	100	60	0	47	11	5	42
351	Schmidt-Jeffris et al	unpublished	Nontarget impacts of herbicides on augmentation biocontrol agents (working title)	paraquat	22	bipyridylium	Coleoptera	Coccinellidae	Hippodamia	Hippodamia convergens	Pred	mortality adult	50	66	33	17	50	0	0	50
385	Schneider et al	2009	Impact of glyphosate on the development, fertility and demography of Chrysoperla externa (Neuroptera: Chrysopidae): Ecological approach	glyphosate	9	glycine	Neuroptera	Chrysopidae	Chrysoperla	Chrysoperla externa	Pred	mortality juvenile	100	0	0	100	100	0	0	100
386	Stefanello Júnior et al.	2011	Selectivity of herbicides registered for corn at the immature stages of Trichogramma pretiosum (Hymenoptera: Trichogrammatidae)	glyphosate	9	glycine	Hymenoptera	Trichogrammatidae	Trichogramma	Trichogramma pretiosum	Para	mortality adult	400	0	0	400	400	0	0	400
387	Stefanello Júnior et al.	2011	Selectivity of herbicides registered for corn at the immature stages of Trichogramma pretiosum (Hymenoptera: Trichogrammatidae)	glyphosate	9	glycine	Hymenoptera	Trichogrammatidae	Trichogramma	Trichogramma pretiosum	Para	mortality adult	400	0	0	400	400	0	0	400
388	Stefanello Júnior et al.	2011	Selectivity of herbicides registered for corn at the immature stages of Trichogramma pretiosum (Hymenoptera: Trichogrammatidae)	glyphosate	9	glycine	Hymenoptera	Trichogrammatidae	Trichogramma	Trichogramma pretiosum	Para	mortality adult	400	0	0	400	400	0	0	400
389	Stefanello Júnior et al.	2011	Selectivity of herbicides registered for corn at the immature stages of Trichogramma pretiosum (Hymenoptera: Trichogrammatidae)	glufosinate	10	phosphinic acid	Hymenoptera	Trichogrammatidae	Trichogramma	Trichogramma pretiosum	Para	mortality adult	400	0	0	400	400	0	0	400
390	Stefanello Júnior et al.	2011	Selectivity of herbicides registered for corn at the immature stages of Trichogramma pretiosum (Hymenoptera: Trichogrammatidae)	paraquat	22	bipyridylium	Hymenoptera	Trichogrammatidae	Trichogramma	Trichogramma pretiosum	Para	mortality adult	400	0	0	400	400	0	0	400
391	Tahir et al.	2011	Effects of acetochlor (herbicide) on the survival and avoidance behaviour of spiders	acetochlor	15	chloroacetamide	Araneae	Lycosidae	Lycosa	Lycosa terrestris	Pred	mortality juvenile	20	20	4	16	20	0	0	0
392	Tahir et al.	2011	Effects of acetochlor (herbicide) on the survival and avoidance behaviour of spiders	acetochlor	15	chloroacetamide	Araneae	Lycosidae	Pardosa	Pardosa birmanica	Pred	mortality juvenile	20	40	8	12	20	0	0	0
393	Tahir et al.	2012	Acetochlor application at field-rate compromises the locomotion of the jumping spider Plexippus paykulli (Araneae: Salticidae)	acetochlor	15	chloroacetamide	Araneae	Salticidae	Plexippus	Plexippus paykulli	Pred	movement	15	10	2	13	15	0	0	15
394	Tanigoshi and Congdon	1983	Laboratory toxicity of commonly-used pesticides in California citriculture to Euseius hibisci	bromacil	5	uracil	Mesostigmata	Phytoseiidae	Euseius	Euseius hibisci	Pred	mortality adult	100	3.9	4	96	100	0	0	100
395	Tanigoshi and Congdon	1983	Laboratory toxicity of commonly-used pesticides in California citriculture to Euseius hibisci	diuron	7	urea	Mesostigmata	Phytoseiidae	Euseius	Euseius hibisci	Pred	mortality adult	100	3.8	4	96	100	0	0	100
396	Tanigoshi and Congdon	1983	Laboratory toxicity of commonly-used pesticides in California citriculture to Euseius hibisci	glyphosate	9	glycine	Mesostigmata	Phytoseiidae	Euseius	Euseius hibisci	Pred	mortality adult	100	71.8	72	28	100	0	0	100
397	Tanigoshi and Congdon	1983	Laboratory toxicity of commonly-used pesticides in California citriculture to Euseius hibisci	paraquat	22	bipyridylium	Mesostigmata	Phytoseiidae	Euseius	Euseius hibisci	Pred	mortality adult	100	53.1	53	47	100	0	0	100
398	Tanigoshi and Congdon	1983	Laboratory toxicity of commonly-used pesticides in California citriculture to Euseius hibisci	terbacil	5	uracil	Mesostigmata	Phytoseiidae	Euseius	Euseius hibisci	Pred	mortality adult	100	0	0	100	100	0	0	100
399	Valente et al	2018	Selectivity of pesticides to egg parasitoid in sugarcane	ametryne	5	triazine	Hymenoptera	Trichogrammatidae	Trichogramma	Trichogramma galloi	Para	mortality adult	20	28.8779	6	14	20	13.6964	3	17
400	Valente et al	2018	Selectivity of pesticides to egg parasitoid in sugarcane	metribuzin	5	triazinone	Hymenoptera	Trichogrammatidae	Trichogramma	Trichogramma galloi	Para	mortality adult	20	28.8779	6	14	20	13.6964	3	17
401	Valente et al	2018	Selectivity of pesticides to egg parasitoid in sugarcane	paraquat	22	bipyridylium	Hymenoptera	Trichogrammatidae	Trichogramma	Trichogramma galloi	Para	mortality adult	20	28.8779	6	14	20	13.6964	3	17
402	Valente et al	2018	Selectivity of pesticides to egg parasitoid in sugarcane	tebuthiuron	7	urea	Hymenoptera	Trichogrammatidae	Trichogramma	Trichogramma galloi	Para	mortality adult	20	13.6964	3	17	20	13.6964	3	17
403	Walters	1976	Susceptibility of three Stethorus spp. (Coleoptera: Coccinellidae) to slected chemicals used in N.S.W. apple orchards	diuron	7	urea	Coleoptera	Coccinellidae	Stethorus	Stethorus loxtoni	Pred	mortality adult	20	0	0	20	20	0	0	20
404	Walters	1976	Susceptibility of three Stethorus spp. (Coleoptera: Coccinellidae) to slected chemicals used in N.S.W. apple orchards	simazine	5	triazine	Coleoptera	Coccinellidae	Stethorus	Stethorus loxtoni	Pred	mortality adult	20	60	12	8	20	0	0	20
405	Walters	1976	Susceptibility of three Stethorus spp. (Coleoptera: Coccinellidae) to slected chemicals used in N.S.W. apple orchards	diuron	7	urea	Coleoptera	Coccinellidae	Stethorus	Stethorus nigripes	Pred	mortality adult	20	0	0	20	20	0	0	20
406	Walters	1976	Susceptibility of three Stethorus spp. (Coleoptera: Coccinellidae) to slected chemicals used in N.S.W. apple orchards	simazine	5	triazine	Coleoptera	Coccinellidae	Stethorus	Stethorus nigripes	Pred	mortality adult	20	10	2	18	20	0	0	20
407	Walters	1976	Susceptibility of three Stethorus spp. (Coleoptera: Coccinellidae) to slected chemicals used in N.S.W. apple orchards	diuron	7	urea	Coleoptera	Coccinellidae	Stethorus	Stethorus vagans	Pred	mortality adult	20	0	0	20	20	0	0	20
408	Walters	1976	Susceptibility of three Stethorus spp. (Coleoptera: Coccinellidae) to slected chemicals used in N.S.W. apple orchards	simazine	5	triazine	Coleoptera	Coccinellidae	Stethorus	Stethorus vagans	Pred	mortality adult	20	25	5	15	20	0	0	20

## Sheet: means data
Study #	Author	Year	Title	AI	MOA	Chemical Family	Order	Family	Genus	Species	Para/Pred	Effect	n herbicide treated group	treated group mean	treated group SE	treated group SD	n control group	control group mean	control group SE	control group SD
414	Behrend and Rypstra	2018	Contact with a glyphosate-based herbicide has long-term effects on the activity and foraging of an agrobiont wolf spider	glyphosate	9	glycine	Araneae	Lycosidae	Pardosa	Pardosa milvina	Pred	movement	18	846.38	115.95	579.75	18	387.76	69.07	345.35
415	Behrend and Rypstra	2018	Contact with a glyphosate-based herbicide has long-term effects on the activity and foraging of an agrobiont wolf spider	glyphosate	9	glycine	Araneae	Lycosidae	Pardosa	Pardosa milvina	Pred	predation	18	1.5	0.22	1.1	18	0.58	0.23	1.15
416	Benamú et al.	2010	Effects of the herbicide glyphosate on biological attributes of Alpaida veniliae (Araneae, Araneidae), in laboratory	glyphosate	9	glycine	Araneae	Araneidae	Alpaida	Alpaida veniliae	Pred	development time	60	11.83	0.41	3.17585	60	10.44	0.09	0.697137
417	Benamú et al.	2010	Effects of the herbicide glyphosate on biological attributes of Alpaida veniliae (Araneae, Araneidae), in laboratory	glyphosate	9	glycine	Araneae	Araneidae	Alpaida	Alpaida veniliae	Pred	predation	60	76	5	38.7298	60	93	1	7.74597
418	Benamú et al.	2010	Effects of the herbicide glyphosate on biological attributes of Alpaida veniliae (Araneae, Araneidae), in laboratory	glyphosate	9	glycine	Araneae	Araneidae	Alpaida	Alpaida veniliae	Pred	reproduction	60	168.89	8.9	68.9391	60	260.72	14.8	114.64
419	Benamú et al.	2010	Effects of the herbicide glyphosate on biological attributes of Alpaida veniliae (Araneae, Araneidae), in laboratory	glyphosate	9	glycine	Araneae	Araneidae	Alpaida	Alpaida veniliae	Pred	mortality eggs	60	67	6.58	50.9685	60	224.12	13	100.698
681	Bergeron and Schmidt-Jeffris	2023 - unpublished data at time of analysis	Herbicides harm key orchard predatory mites	2,4-D	4	phenoxy-carboxylic acid	Mesostigmata	Phytoseiidae	Amblydromella	Amblydromella caudiglans	Pred	reproduction	30	1	0.228709	1.25269	30	1.24138	0.196366	1.07554
682	Bergeron and Schmidt-Jeffris	2023 - unpublished data at time of analysis	Herbicides harm key orchard predatory mites	2,4-D	4	phenoxy-carboxylic acid	Mesostigmata	Phytoseiidae	Galendromus	Galendromus occidentalis	Pred	reproduction	29	1.43478	0.272785	1.46899	30	2.41379	0.182466	0.999405
683	Bergeron and Schmidt-Jeffris	2023 - unpublished data at time of analysis	Herbicides harm key orchard predatory mites	glyphosate	9	glycine	Mesostigmata	Phytoseiidae	Amblydromella	Amblydromella caudiglans	Pred	reproduction	30	1.2963	0.205445	1.12527	30	1.24138	0.196366	1.07554
684	Bergeron and Schmidt-Jeffris	2023 - unpublished data at time of analysis	Herbicides harm key orchard predatory mites	glyphosate	9	glycine	Mesostigmata	Phytoseiidae	Galendromus	Galendromus occidentalis	Pred	reproduction	29	1.68	0.236079	1.27132	30	2.41379	0.182466	0.999405
685	Bergeron and Schmidt-Jeffris	2023 - unpublished data at time of analysis	Herbicides harm key orchard predatory mites	halosulfuron	2	sulfonylurea	Mesostigmata	Phytoseiidae	Amblydromella	Amblydromella caudiglans	Pred	reproduction	30	1.3	0.225654	1.23596	30	1.24138	0.196366	1.07554
686	Bergeron and Schmidt-Jeffris	2023 - unpublished data at time of analysis	Herbicides harm key orchard predatory mites	halosulfuron	2	sulfonylurea	Mesostigmata	Phytoseiidae	Galendromus	Galendromus occidentalis	Pred	reproduction	30	1.69231	0.227151	1.24416	30	2.41379	0.182466	0.999405
687	Bergeron and Schmidt-Jeffris	2023 - unpublished data at time of analysis	Herbicides harm key orchard predatory mites	oxyfluorfen	14	diphenylether	Mesostigmata	Phytoseiidae	Amblydromella	Amblydromella caudiglans	Pred	reproduction	30	0.48	0.117189	0.641872	30	1.24138	0.196366	1.07554
688	Bergeron and Schmidt-Jeffris	2023 - unpublished data at time of analysis	Herbicides harm key orchard predatory mites	oxyfluorfen	14	diphenylether	Mesostigmata	Phytoseiidae	Galendromus	Galendromus occidentalis	Pred	reproduction	30	0.714286	0.144174	0.789673	30	2.41379	0.182466	0.999405
689	Bergeron and Schmidt-Jeffris	2023 - unpublished data at time of analysis	Herbicides harm key orchard predatory mites	paraquat	22	bipyridylium	Mesostigmata	Phytoseiidae	Galendromus	Galendromus occidentalis	Pred	reproduction	28	0.166667	0.112367	0.594588	30	2.41379	0.182466	0.999405
690	Bergeron and Schmidt-Jeffris	2023 - unpublished data at time of analysis	Herbicides harm key orchard predatory mites	rimsulfuron	2	sulfonylurea	Mesostigmata	Phytoseiidae	Amblydromella	Amblydromella caudiglans	Pred	reproduction	30	1.51852	0.22246	1.21846	30	1.24138	0.196366	1.07554
691	Bergeron and Schmidt-Jeffris	2023 - unpublished data at time of analysis	Herbicides harm key orchard predatory mites	rimsulfuron	2	sulfonylurea	Mesostigmata	Phytoseiidae	Galendromus	Galendromus occidentalis	Pred	reproduction	30	2.5	0.174423	0.955353	30	2.41379	0.182466	0.999405
430	Bueno et al	2008	Effects of pesticides used in soybean crops to the egg parasitoid Trichogramma pretiosum	clorimuron	2	sulfonylurea	Hymenoptera	Trichogrammatidae	Trichogramma	Trichogramma pretiosum	Para	mortality juvenile	4	77.7188	4.24403	8.48806	4	94.9602	4.50928	9.01857
431	Bueno et al	2008	Effects of pesticides used in soybean crops to the egg parasitoid Trichogramma pretiosum	fluazifop	1	aryloxyphenoxy-propionate	Hymenoptera	Trichogrammatidae	Trichogramma	Trichogramma pretiosum	Para	mortality juvenile	4	76.6578	10.0796	20.1592	4	94.9602	4.50928	9.01857
432	Bueno et al	2008	Effects of pesticides used in soybean crops to the egg parasitoid Trichogramma pretiosum	fomesafen	14	diphenylether	Hymenoptera	Trichogrammatidae	Trichogramma	Trichogramma pretiosum	Para	mortality juvenile	4	82.2281	1.59151	3.18302	4	94.9602	4.50928	9.01857
433	Bueno et al	2008	Effects of pesticides used in soybean crops to the egg parasitoid Trichogramma pretiosum	glyphosate	9	glycine	Hymenoptera	Trichogrammatidae	Trichogramma	Trichogramma pretiosum	Para	mortality juvenile	4	79.3103	2.38727	4.77454	4	94.9602	4.50928	9.01857
434	Bueno et al	2008	Effects of pesticides used in soybean crops to the egg parasitoid Trichogramma pretiosum	glyphosate	9	glycine	Hymenoptera	Trichogrammatidae	Trichogramma	Trichogramma pretiosum	Para	mortality juvenile	4	83.2891	5.83554	11.6711	4	94.9602	4.50928	9.01857
435	Bueno et al	2008	Effects of pesticides used in soybean crops to the egg parasitoid Trichogramma pretiosum	glyphosate	9	glycine	Hymenoptera	Trichogrammatidae	Trichogramma	Trichogramma pretiosum	Para	mortality juvenile	4	72.679	6.89655	13.7931	4	94.9602	4.50928	9.01857
436	Bueno et al	2008	Effects of pesticides used in soybean crops to the egg parasitoid Trichogramma pretiosum	glyphosate	9	glycine	Hymenoptera	Trichogrammatidae	Trichogramma	Trichogramma pretiosum	Para	mortality juvenile	4	64.4562	9.28382	18.5676	4	94.9602	4.50928	9.01857
437	Bueno et al	2008	Effects of pesticides used in soybean crops to the egg parasitoid Trichogramma pretiosum	lactofen	27	isoxazole	Hymenoptera	Trichogrammatidae	Trichogramma	Trichogramma pretiosum	Para	mortality juvenile	4	87.5332	4.50928	9.01857	4	94.9602	4.50928	9.01857
692	Carmo et al	2009	Selectivity of different pesticides used in soybean to the eggs parasitoid Telenomus remus	2,4-D	4	phenoxy-carboxylic acid	Hymenoptera	Scelionidae	Telenomus	Telenomus remus	Para	mortality juvenile	10	56	10.9	34.4688	10	68.1	4	12.6491
693	Carmo et al	2009	Selectivity of different pesticides used in soybean to the eggs parasitoid Telenomus remus	clomazone	13	isoxazolidinone	Hymenoptera	Scelionidae	Telenomus	Telenomus remus	Para	mortality juvenile	10	73.3	4.8	15.1789	10	68.1	4	12.6491
694	Carmo et al	2009	Selectivity of different pesticides used in soybean to the eggs parasitoid Telenomus remus	flumioxazin	14	N-phenylphthalimide	Hymenoptera	Scelionidae	Telenomus	Telenomus remus	Para	mortality juvenile	10	66.9	8.7	27.5118	10	68.1	4	12.6491
695	Carmo et al	2009	Selectivity of different pesticides used in soybean to the eggs parasitoid Telenomus remus	glyphosate	9	glycine	Hymenoptera	Scelionidae	Telenomus	Telenomus remus	Para	mortality juvenile	10	67.8	8.7	27.5118	10	68.1	4	12.6491
696	Carmo et al	2009	Selectivity of different pesticides used in soybean to the eggs parasitoid Telenomus remus	glyphosate	9	glycine	Hymenoptera	Scelionidae	Telenomus	Telenomus remus	Para	mortality juvenile	10	49.7	9.1	28.7767	10	68.1	4	12.6491
697	Carmo et al	2009	Selectivity of different pesticides used in soybean to the eggs parasitoid Telenomus remus	glyphosate	9	glycine	Hymenoptera	Scelionidae	Telenomus	Telenomus remus	Para	mortality juvenile	10	68.4	8	25.2982	10	68.1	4	12.6491
698	Carmo et al	2009	Selectivity of different pesticides used in soybean to the eggs parasitoid Telenomus remus	glyphosate+imazethapyr	9+2	glycine + imidazolinone	Hymenoptera	Scelionidae	Telenomus	Telenomus remus	Para	mortality juvenile	10	79.4	7	22.1359	10	68.1	4	12.6491
699	Carmo et al	2009	Selectivity of different pesticides used in soybean to the eggs parasitoid Telenomus remus	paraquat	22	bipyridylium	Hymenoptera	Scelionidae	Telenomus	Telenomus remus	Para	mortality juvenile	10	69.2	7.6	24.0333	10	68.1	4	12.6491
700	Carmo et al	2009	Selectivity of different pesticides used in soybean to the eggs parasitoid Telenomus remus	paraquat + diuron	22+7	bipyridylium + urea	Hymenoptera	Scelionidae	Telenomus	Telenomus remus	Para	mortality juvenile	10	72.3	8.3	26.2469	10	68.1	4	12.6491
701	Carmo et al	2009	Selectivity of different pesticides used in soybean to the eggs parasitoid Telenomus remus	S-metolachlor	15	chloroacetamide	Hymenoptera	Scelionidae	Telenomus	Telenomus remus	Para	mortality juvenile	10	55	8.8	27.828	10	68.1	4	12.6491
420	Carmo et al	2010	Pesticide selectivity for the insect egg parasitoid Telenomus remus	2,4-D	4	phenoxy-carboxylic acid	Hymenoptera	Platygastridae	Telenomus	Telenomus remus	Para	mortality juvenile	4	78.8	6.2	12.4	4	86.2	6.8	13.6
421	Carmo et al	2010	Pesticide selectivity for the insect egg parasitoid Telenomus remus	clomazone	13	isoxazolidinone	Hymenoptera	Platygastridae	Telenomus	Telenomus remus	Para	mortality juvenile	4	96.3	2.1	4.2	4	86.2	6.8	13.6
422	Carmo et al	2010	Pesticide selectivity for the insect egg parasitoid Telenomus remus	diuron+paraquat	7+22	urea+bipyriylium	Hymenoptera	Platygastridae	Telenomus	Telenomus remus	Para	mortality juvenile	4	88.5	4.4	8.8	4	86.2	6.8	13.6
423	Carmo et al	2010	Pesticide selectivity for the insect egg parasitoid Telenomus remus	glyphosate	9	glycine	Hymenoptera	Platygastridae	Telenomus	Telenomus remus	Para	mortality juvenile	4	92	6.7	13.4	4	86.2	6.8	13.6
424	Carmo et al	2010	Pesticide selectivity for the insect egg parasitoid Telenomus remus	glyphosate	9	glycine	Hymenoptera	Platygastridae	Telenomus	Telenomus remus	Para	mortality juvenile	4	76.4	10.1	20.2	4	78.8	5.7	11.4
425	Carmo et al	2010	Pesticide selectivity for the insect egg parasitoid Telenomus remus	glyphosate+imazethapyr	9+2	glycine + imidazolinone	Hymenoptera	Platygastridae	Telenomus	Telenomus remus	Para	mortality juvenile	4	91.4	2.9	5.8	4	86.2	6.8	13.6
426	Carmo et al	2010	Pesticide selectivity for the insect egg parasitoid Telenomus remus	S-metolachlor	15	chloroacetamide	Hymenoptera	Platygastridae	Telenomus	Telenomus remus	Para	mortality juvenile	4	88.5	1.5	3	4	86.2	6.8	13.6
702	Carmo et al	2010	Selectivity of pesticides used in soybean crops to Trichogramma pretiosum Riley, 1879 (Hymenoptera: Trichogrammatidae) pupae	2,4-D	4	phenoxy-carboxylic acid	Hymenoptera	Trichogrammatidae	Trichogramma	Trichogramma pretiosum	Para	mortality juvenile	5	38.63	1.57	3.51063	5	61.63	1.2	2.68328
703	Carmo et al	2010	Selectivity of pesticides used in soybean crops to Trichogramma pretiosum Riley, 1879 (Hymenoptera: Trichogrammatidae) pupae	clomazone	13	isoxazolidinone	Hymenoptera	Trichogrammatidae	Trichogramma	Trichogramma pretiosum	Para	mortality juvenile	5	50.6	3.19	7.13306	5	61.63	1.2	2.68328
704	Carmo et al	2010	Selectivity of pesticides used in soybean crops to Trichogramma pretiosum Riley, 1879 (Hymenoptera: Trichogrammatidae) pupae	flumioxazin	14	N-phenylphthalimide	Hymenoptera	Trichogrammatidae	Trichogramma	Trichogramma pretiosum	Para	mortality juvenile	5	51.3	3.15	7.04361	5	61.63	1.2	2.68328
705	Carmo et al	2010	Selectivity of pesticides used in soybean crops to Trichogramma pretiosum Riley, 1879 (Hymenoptera: Trichogrammatidae) pupae	glyphosate	9	glycine	Hymenoptera	Trichogrammatidae	Trichogramma	Trichogramma pretiosum	Para	mortality juvenile	5	51.69	1.98	4.42741	5	61.63	1.2	2.68328
706	Carmo et al	2010	Selectivity of pesticides used in soybean crops to Trichogramma pretiosum Riley, 1879 (Hymenoptera: Trichogrammatidae) pupae	glyphosate	9	glycine	Hymenoptera	Trichogrammatidae	Trichogramma	Trichogramma pretiosum	Para	mortality juvenile	5	50.83	1.01	2.25843	5	61.63	1.2	2.68328
707	Carmo et al	2010	Selectivity of pesticides used in soybean crops to Trichogramma pretiosum Riley, 1879 (Hymenoptera: Trichogrammatidae) pupae	glyphosate	9	glycine	Hymenoptera	Trichogrammatidae	Trichogramma	Trichogramma pretiosum	Para	mortality juvenile	5	41.61	2.59	5.79142	5	61.63	1.2	2.68328
708	Carmo et al	2010	Selectivity of pesticides used in soybean crops to Trichogramma pretiosum Riley, 1879 (Hymenoptera: Trichogrammatidae) pupae	glyphosate+imazethapyr	9+2	glycine + imidazolinone	Hymenoptera	Trichogrammatidae	Trichogramma	Trichogramma pretiosum	Para	mortality juvenile	5	44.91	2.67	5.9703	5	61.63	1.2	2.68328
709	Carmo et al	2010	Selectivity of pesticides used in soybean crops to Trichogramma pretiosum Riley, 1879 (Hymenoptera: Trichogrammatidae) pupae	paraquat	22	bipyridylium	Hymenoptera	Trichogrammatidae	Trichogramma	Trichogramma pretiosum	Para	mortality juvenile	5	36.19	3.87	8.65358	5	61.63	1.2	2.68328
710	Carmo et al	2010	Selectivity of pesticides used in soybean crops to Trichogramma pretiosum Riley, 1879 (Hymenoptera: Trichogrammatidae) pupae	paraquat + diuron	22+7	bipyridylium + urea	Hymenoptera	Trichogrammatidae	Trichogramma	Trichogramma pretiosum	Para	mortality juvenile	5	45.05	0.58	1.29692	5	61.63	1.2	2.68328
711	Carmo et al	2010	Selectivity of pesticides used in soybean crops to Trichogramma pretiosum Riley, 1879 (Hymenoptera: Trichogrammatidae) pupae	S-metolachlor	15	chloroacetamide	Hymenoptera	Trichogrammatidae	Trichogramma	Trichogramma pretiosum	Para	mortality juvenile	5	58.94	4.36	9.74926	5	61.63	1.2	2.68328
427	Castilhos et al.	2014	Selectivity of pesticides used in peach orchards on eggs and pupae of the predator Chrysoperla externa	glyphosate	9	glycine	Neuroptera	Chrysopidae	Chrysoperla	Chrysoperla externa	Pred	development time	40	20.9	1.01	6.3878	40	20.2	0.75	4.74342
428	Castilhos et al.	2014	Selectivity of pesticides used in peach orchards on eggs and pupae of the predator Chrysoperla externa	glyphosate	9	glycine	Neuroptera	Chrysopidae	Chrysoperla	Chrysoperla externa	Pred	reproduction	40	17.2	5.76	36.4294	40	16.5	4.95	31.3065
429	Castilhos et al.	2014	Selectivity of pesticides used in peach orchards on eggs and pupae of the predator Chrysoperla externa	glyphosate	9	glycine	Neuroptera	Chrysopidae	Chrysoperla	Chrysoperla externa	Pred	mortality eggs	40	75.9	4.32	27.3221	40	78.2	9.87	62.4234
409	Cruz et al	2017	Side-effects of pesticides on the generalist endoparasitoid Palmistichus elaeisis (Hymenoptera: Eulophidae)	glyphosate	9	glycine	Hymenoptera	Eulophidae	Palmistichus	Palmistichus elaeisis	Para	development time	16	20.3	1.5	6	16	19.8	1.4	5.6
410	Cruz et al	2017	Side-effects of pesticides on the generalist endoparasitoid Palmistichus elaeisis (Hymenoptera: Eulophidae)	glyphosate	9	glycine	Hymenoptera	Eulophidae	Palmistichus	Palmistichus elaeisis	Para	longevity	16	34.6	3.6	14.4	16	37.2	2.9	11.6
411	Cruz et al	2017	Side-effects of pesticides on the generalist endoparasitoid Palmistichus elaeisis (Hymenoptera: Eulophidae)	glyphosate	9	glycine	Hymenoptera	Eulophidae	Palmistichus	Palmistichus elaeisis	Para	reproduction	16	20.3	1.5	6	16	19.8	1.4	5.6
412	Cruz et al	2017	Side-effects of pesticides on the generalist endoparasitoid Palmistichus elaeisis (Hymenoptera: Eulophidae)	glyphosate	9	glycine	Hymenoptera	Eulophidae	Palmistichus	Palmistichus elaeisis	Para	sex ratio	16	0.7	0.07	0.28	16	0.72	0.04	0.16
413	Cruz et al	2017	Side-effects of pesticides on the generalist endoparasitoid Palmistichus elaeisis (Hymenoptera: Eulophidae)	glyphosate	9	glycine	Hymenoptera	Eulophidae	Palmistichus	Palmistichus elaeisis	Para	size	16	20.7	10.9	43.6	16	12.7	2.8	11.2
438	Evans et al.	2010	Exposure to a glyphosate-based herbicide affects agrobiont predatory arthropod behaviour and long-term survival	glyphosate	9	glycine	Araneae	Lycosidae	Hogna	Hogna helluo	Pred	movement	12	1648.3	398.2	1379.41	12	1349.2	416.5	1442.8
439	Evans et al.	2010	Exposure to a glyphosate-based herbicide affects agrobiont predatory arthropod behaviour and long-term survival	glyphosate	9	glycine	Araneae	Lycosidae	Pardosa	Pardosa milvina	Pred	movement	30	1006.6	173.2	948.655	15	1462.2	205.4	795.511
440	Evans et al.	2010	Exposure to a glyphosate-based herbicide affects agrobiont predatory arthropod behaviour and long-term survival	glyphosate	9	glycine	Araneae	Lycosidae	Scarites	Scarites quadriceps	Pred	movement	11	3675.9	830.1	2753.13	11	3490.1	650.3	2156.8
441	Evans et al.	2010	Exposure to a glyphosate-based herbicide affects agrobiont predatory arthropod behaviour and long-term survival	glyphosate	9	glycine	Araneae	Lycosidae	Pardosa	Pardosa milvina	Pred	repellency	30	753.2	60.1	329.181	30	1047.2	60.3	330.277
442	Freydier and Lundgren	2016	Unintended effects of the herbicids 2,4-D and dicamba on lady beetles	2,4-D	4	phenoxy-carboxylic acid	Coleoptera	Coccinellidae	Coleomegilla	Coleomegilla maculata	Pred	development time	40	7	1.77	11.1945	40	9.54	0.14	0.885438
443	Freydier and Lundgren	2016	Unintended effects of the herbicids 2,4-D and dicamba on lady beetles	dicamba	4	benzoic acid	Coleoptera	Coccinellidae	Coleomegilla	Coleomegilla maculata	Pred	development time	40	9.38	0.14	0.885438	40	9.54	0.14	0.885438
444	Freydier and Lundgren	2016	Unintended effects of the herbicids 2,4-D and dicamba on lady beetles	dicamba + 2,4-D	4	benzoic acid+phenoxy-carboxylic acid	Coleoptera	Coccinellidae	Coleomegilla	Coleomegilla maculata	Pred	development time	40	9.71	0.13	0.822192	40	9.54	0.14	0.885438
445	Freydier and Lundgren	2016	Unintended effects of the herbicids 2,4-D and dicamba on lady beetles	2,4-D	4	phenoxy-carboxylic acid	Coleoptera	Coccinellidae	Coleomegilla	Coleomegilla maculata	Pred	movement	40	36.17	2.4	15.1789	40	37.07	1.05	6.64078
446	Freydier and Lundgren	2016	Unintended effects of the herbicids 2,4-D and dicamba on lady beetles	dicamba	4	benzoic acid	Coleoptera	Coccinellidae	Coleomegilla	Coleomegilla maculata	Pred	movement	40	36.47	1.06	6.70403	40	37.07	1.05	6.64078
447	Freydier and Lundgren	2016	Unintended effects of the herbicids 2,4-D and dicamba on lady beetles	dicamba + 2,4-D	4	benzoic acid+phenoxy-carboxylic acid	Coleoptera	Coccinellidae	Coleomegilla	Coleomegilla maculata	Pred	movement	40	39.01	1.46	9.23385	40	37.07	1.05	6.64078
448	Freydier and Lundgren	2016	Unintended effects of the herbicids 2,4-D and dicamba on lady beetles	2,4-D	4	phenoxy-carboxylic acid	Coleoptera	Coccinellidae	Coleomegilla	Coleomegilla maculata	Pred	predation	40	4.35	0.36	2.27684	40	3.49	0.13	0.822192
449	Freydier and Lundgren	2016	Unintended effects of the herbicids 2,4-D and dicamba on lady beetles	dicamba	4	benzoic acid	Coleoptera	Coccinellidae	Coleomegilla	Coleomegilla maculata	Pred	predation	40	3.7	0.13	0.822192	40	3.49	0.13	0.822192
450	Freydier and Lundgren	2016	Unintended effects of the herbicids 2,4-D and dicamba on lady beetles	dicamba + 2,4-D	4	benzoic acid+phenoxy-carboxylic acid	Coleoptera	Coccinellidae	Coleomegilla	Coleomegilla maculata	Pred	predation	40	3.54	0.17	1.07517	40	3.49	0.13	0.822192
451	Freydier and Lundgren	2016	Unintended effects of the herbicids 2,4-D and dicamba on lady beetles	2,4-D	4	phenoxy-carboxylic acid	Coleoptera	Coccinellidae	Coleomegilla	Coleomegilla maculata	Pred	reproduction	40	7.17	6.77	42.8172	40	10	3.66	23.1479
452	Freydier and Lundgren	2016	Unintended effects of the herbicids 2,4-D and dicamba on lady beetles	dicamba	4	benzoic acid	Coleoptera	Coccinellidae	Coleomegilla	Coleomegilla maculata	Pred	reproduction	40	8.04	3.25	20.5548	40	10	3.66	23.1479
453	Freydier and Lundgren	2016	Unintended effects of the herbicids 2,4-D and dicamba on lady beetles	dicamba + 2,4-D	4	benzoic acid+phenoxy-carboxylic acid	Coleoptera	Coccinellidae	Coleomegilla	Coleomegilla maculata	Pred	reproduction	40	16	8.05	50.9127	40	10	3.66	23.1479
712	Giolo et al.	2005	Side-effects of glyphosate formulations on Trichogramma pretiosum (Hymenoptera: Trichogrammatidae)	glyphosate	9	glycine	Hymenoptera	Trichogrammatidae	Trichogramma	Trichogramma pretiosum	Para	predation	4	13.5	1.84	3.68	4	33.7	1.81	3.62
713	Giolo et al.	2005	Side-effects of glyphosate formulations on Trichogramma pretiosum (Hymenoptera: Trichogrammatidae)	glyphosate	9	glycine	Hymenoptera	Trichogrammatidae	Trichogramma	Trichogramma pretiosum	Para	predation	4	13	2.06	4.12	4	33.7	1.81	3.62
714	Giolo et al.	2005	Side-effects of glyphosate formulations on Trichogramma pretiosum (Hymenoptera: Trichogrammatidae)	glyphosate	9	glycine	Hymenoptera	Trichogrammatidae	Trichogramma	Trichogramma pretiosum	Para	predation	4	4.5	0.2	0.4	4	33.7	1.81	3.62
715	Giolo et al.	2005	Side-effects of glyphosate formulations on Trichogramma pretiosum (Hymenoptera: Trichogrammatidae)	glyphosate	9	glycine	Hymenoptera	Trichogrammatidae	Trichogramma	Trichogramma pretiosum	Para	predation	4	4.6	0.4	0.8	4	33.7	1.81	3.62
716	Giolo et al.	2005	Side-effects of glyphosate formulations on Trichogramma pretiosum (Hymenoptera: Trichogrammatidae)	glyphosate	9	glycine	Hymenoptera	Trichogrammatidae	Trichogramma	Trichogramma pretiosum	Para	predation	4	6.33	1.45	2.9	4	39	3.28	6.56
717	Giolo et al.	2005	Side-effects of glyphosate formulations on Trichogramma pretiosum (Hymenoptera: Trichogrammatidae)	glyphosate	9	glycine	Hymenoptera	Trichogrammatidae	Trichogramma	Trichogramma pretiosum	Para	predation	4	4.61	2.69	5.38	4	39	3.28	6.56
718	Giolo et al.	2005	Side-effects of glyphosate formulations on Trichogramma pretiosum (Hymenoptera: Trichogrammatidae)	glyphosate	9	glycine	Hymenoptera	Trichogrammatidae	Trichogramma	Trichogramma pretiosum	Para	predation	4	7.65	0.65	1.3	4	39	3.28	6.56
719	Giolo et al.	2005	Side-effects of glyphosate formulations on Trichogramma pretiosum (Hymenoptera: Trichogrammatidae)	glyphosate	9	glycine	Hymenoptera	Trichogrammatidae	Trichogramma	Trichogramma pretiosum	Para	predation	4	5.32	0.7	1.4	4	39	3.28	6.56
720	Giolo et al.	2007	Toxicity of pesticides used in peach production on the egg parasitoids Trichogramma atopovirilia Oatman & Platner, 1983 (Hymenoptera: Trichogrammatidae)	glufosinate	10	phosphinic acid	Hymenoptera	Trichogrammatidae	Trichogramma	Trichogramma atopovirilia	Para	predation	4	1.75	0.69	1.38	4	41.51	6.56	13.12
721	Giolo et al.	2007	Toxicity of pesticides used in peach production on the egg parasitoids Trichogramma atopovirilia Oatman & Platner, 1983 (Hymenoptera: Trichogrammatidae)	glyphosate	9	glycine	Hymenoptera	Trichogrammatidae	Trichogramma	Trichogramma atopovirilia	Para	predation	4	3.86	1.29	2.58	4	41.51	6.56	13.12
722	Giolo et al.	2008	Selectivity of pesticides used in peach production to immature stages of Trichogramma atopovirilia Oatman & Platner, 1983 (Hymenoptera: Trichogrammatidae)	glufosinate	10	phosphinic acid	Hymenoptera	Trichogrammatidae	Trichogramma	Trichogramma atopovirilia	Para	mortality juvenile	8	108.6	3.14	8.88126	8	97.7	1.58	4.46891
723	Khan	2020	Lethal and parasitism effects of selected novel pesticides on adult Trichogramma chilonis (Hymenoptera: Trichogrammatidae)	bispyribac sodium	2	pyrimidinylthiobenzoates	Hymenoptera	Trichogrammatidae	Trichogramma	Trichogramma chilonis	Para	mortality adult	10	57.75	3.17	10.0244	10	6.86	1.89	5.9767
724	Khan	2020	Lethal and parasitism effects of selected novel pesticides on adult Trichogramma chilonis (Hymenoptera: Trichogrammatidae)	bispyribac sodium	2	pyrimidinylthiobenzoates	Hymenoptera	Trichogrammatidae	Trichogramma	Trichogramma chilonis	Para	predation	10	13.65	2.65	8.38004	10	24.65	4.42	13.9773
725	Khan	2020	Lethal and parasitism effects of selected novel pesticides on adult Trichogramma chilonis (Hymenoptera: Trichogrammatidae)	haloxyfop-p-methyl	1	aryloxyphenoxy-propionate	Hymenoptera	Trichogrammatidae	Trichogramma	Trichogramma chilonis	Para	mortality adult	10	49.277	2.32	7.33648	10	19.98	1.21	3.82636
726	Khan	2020	Lethal and parasitism effects of selected novel pesticides on adult Trichogramma chilonis (Hymenoptera: Trichogrammatidae)	haloxyfop-p-methyl	1	aryloxyphenoxy-propionate	Hymenoptera	Trichogrammatidae	Trichogramma	Trichogramma chilonis	Para	predation	10	19.84	1.82	5.75535	10	24.6	1.73	5.47074
727	Khan	2020	Lethal and parasitism effects of selected novel pesticides on adult Trichogramma chilonis (Hymenoptera: Trichogrammatidae)	nicosulfuron	2	sulfonylurea	Hymenoptera	Trichogrammatidae	Trichogramma	Trichogramma chilonis	Para	predation	10	13.89	1.26	3.98447	10	21.93	2.54	8.03219
454	Khan et al	2015	Lethal and behavioral effects of selected novel pesticides on adults of Trichogramma pretiosum	glufosinate	10	phosphinic acid	Hymenoptera	Trichogrammatidae	Trichogramma	Trichogramma pretiosum	Para	mortality adult	4	5.5794	3.00429	6.00858	4	2.57511	4.29185	8.58369
455	Khan et al	2015	Lethal and behavioral effects of selected novel pesticides on adults of Trichogramma pretiosum	glyphosate	9	glycine	Hymenoptera	Trichogrammatidae	Trichogramma	Trichogramma pretiosum	Para	mortality adult	4	4.72103	5.15021	10.3004	4	2.57511	4.29185	8.58369
456	Korenko et al.	2016	The effect of eight common herbicides on the predatory activity of the agrobiont spider Pardosa agrestis	2,4-D	4	phenoxy-carboxylic acid	Araneae	Lycosidae	Pardosa	Pardosa agrestis	Pred	predation	60	0.34	0.14	0.7	60	2.5	0.43	2.15
457	Korenko et al.	2016	The effect of eight common herbicides on the predatory activity of the agrobiont spider Pardosa agrestis	acetochlor	15	chloroacetamide	Araneae	Lycosidae	Pardosa	Pardosa agrestis	Pred	predation	60	0.54	0.2	1	60	2.5	0.43	2.15
458	Korenko et al.	2016	The effect of eight common herbicides on the predatory activity of the agrobiont spider Pardosa agrestis	glyphosate	9	glycine	Araneae	Lycosidae	Pardosa	Pardosa agrestis	Pred	predation	60	0.69	0.3	1.5	60	2.5	0.43	2.15
459	Korenko et al.	2016	The effect of eight common herbicides on the predatory activity of the agrobiont spider Pardosa agrestis	isoxaflutole	27	isoxazole	Araneae	Lycosidae	Pardosa	Pardosa agrestis	Pred	predation	60	1.3	0.27	1.35	60	2.5	0.43	2.15
460	Korenko et al.	2016	The effect of eight common herbicides on the predatory activity of the agrobiont spider Pardosa agrestis	mesotrione	27	triketone	Araneae	Lycosidae	Pardosa	Pardosa agrestis	Pred	predation	60	1.14	0.31	1.55	60	2.5	0.43	2.15
461	Korenko et al.	2016	The effect of eight common herbicides on the predatory activity of the agrobiont spider Pardosa agrestis	nicosulfuron	2	sulfonylurea	Araneae	Lycosidae	Pardosa	Pardosa agrestis	Pred	predation	60	0.84	0.21	1.05	60	2.5	0.43	2.15
462	Korenko et al.	2016	The effect of eight common herbicides on the predatory activity of the agrobiont spider Pardosa agrestis	terbuthylazine	5	triazine	Araneae	Lycosidae	Pardosa	Pardosa agrestis	Pred	predation	60	1.45	0.33	1.65	60	2.5	0.43	2.15
463	Lacava et al.	2020	The pest-specific effects of glyphosate on functional response of a wolf spider	glyphosate	9	glycine	Araneae	Lycosidae	Hogna	Hogna bivittata	Pred	predation	25	0.33	0.02	0.11	25	0.53	0.03	0.18
464	Lacoume et al	2009	Male hypofertility induced by paraquat consumption in the non-target parasitoid Anisopteromalus calandrae (Hymenoptera: Pteromalidae)	paraquat	22	bipyridylium	Hymenoptera	Pteromalidae	Anisopteromalus	Anisopteromalus calandrae	Para	reproduction	20	49.9	2.03	9.07844	24	48.92	2.12	10.3858
465	Lacoume et al	2009	Male hypofertility induced by paraquat consumption in the non-target parasitoid Anisopteromalus calandrae (Hymenoptera: Pteromalidae)	paraquat	22	bipyridylium	Hymenoptera	Pteromalidae	Anisopteromalus	Anisopteromalus calandrae	Para	size	23	0.79	0.04	0.191833	23	0.81	0.01	0.0479583
466	Leite et al	2015	Effects of atrazine-based herbicide on emergence and sex ratio of Trichogrammatidae (Hymenoptera	atrazine	5	triazine	Hymenoptera	Trichogrammatidae	Trichogramma	Trichogramma acacioi	Para	mortality juvenile	10	77.19	2.87	9.07574	10	83.37	2.09	6.60916
467	Leite et al	2015	Effects of atrazine-based herbicide on emergence and sex ratio of Trichogrammatidae (Hymenoptera	atrazine	5	triazine	Hymenoptera	Trichogrammatidae	Trichogramma	Trichogramma annulata	Para	mortality juvenile	10	78.39	4.08	12.9021	10	93.51	1.8	5.6921
468	Leite et al	2015	Effects of atrazine-based herbicide on emergence and sex ratio of Trichogrammatidae (Hymenoptera	atrazine	5	triazine	Hymenoptera	Trichogrammatidae	Trichogramma	Trichogramma atopovirilia	Para	mortality juvenile	10	75.97	1.93	6.1032	10	82.38	2.23	7.05188
469	Leite et al	2015	Effects of atrazine-based herbicide on emergence and sex ratio of Trichogrammatidae (Hymenoptera	atrazine	5	triazine	Hymenoptera	Trichogrammatidae	Trichogramma	Trichogramma bennetti	Para	mortality juvenile	10	69.78	2.01	6.35618	10	101.1	5.04	15.9379
470	Leite et al	2015	Effects of atrazine-based herbicide on emergence and sex ratio of Trichogrammatidae (Hymenoptera	atrazine	5	triazine	Hymenoptera	Trichogrammatidae	Trichogramma	Trichogramma brasiliensis	Para	mortality juvenile	10	92.71	1.36	4.3007	10	96.53	1.06	3.35201
471	Leite et al	2015	Effects of atrazine-based herbicide on emergence and sex ratio of Trichogrammatidae (Hymenoptera	atrazine	5	triazine	Hymenoptera	Trichogrammatidae	Trichogramma	Trichogramma bruni	Para	mortality juvenile	10	25.77	13.18	41.6788	10	98.54	2.65	8.38004
472	Leite et al	2015	Effects of atrazine-based herbicide on emergence and sex ratio of Trichogrammatidae (Hymenoptera	atrazine	5	triazine	Hymenoptera	Trichogrammatidae	Trichogramma	Trichogramma demoraesi	Para	mortality juvenile	10	98.46	0.56	1.77088	10	91.79	1.77	5.59723
473	Leite et al	2015	Effects of atrazine-based herbicide on emergence and sex ratio of Trichogrammatidae (Hymenoptera	atrazine	5	triazine	Hymenoptera	Trichogrammatidae	Trichogramma	Trichogramma galloi	Para	mortality juvenile	10	98.99	0.56	1.77088	10	92.2	0.49	1.54952
474	Leite et al	2015	Effects of atrazine-based herbicide on emergence and sex ratio of Trichogrammatidae (Hymenoptera	atrazine	5	triazine	Hymenoptera	Trichogrammatidae	Trichogramma	Trichogramma pretiosum	Para	mortality juvenile	10	98.72	0.56	1.77088	10	81.69	1.88	5.94508
475	Leite et al	2015	Effects of atrazine-based herbicide on emergence and sex ratio of Trichogrammatidae (Hymenoptera	atrazine	5	triazine	Hymenoptera	Trichogrammatidae	Trichogramma	Trichogramma soaresi	Para	mortality juvenile	10	98.28	0.53	1.67601	10	93.43	1.3	4.11096
476	Leite et al	2017	Herbicide toxicity, selectivity and hormesis of nicosulfuron on 10 Trichogrammatidae (Hymenoptera) species parasitizing Anagasta (= Ephestia) kuehniella (Lepidoptera: Pyralidae) eggs	nicosulfuron	2	sulfonylurea	Hymenoptera	Trichogrammatidae	Trichogramma	Trichogramma atopovirilia	Para	sex ratio	10	0.99	0.014	0.0442719	10	1.03	0.02	0.0632456
477	Leite et al	2017	Herbicide toxicity, selectivity and hormesis of nicosulfuron on 10 Trichogrammatidae (Hymenoptera) species parasitizing Anagasta (= Ephestia) kuehniella (Lepidoptera: Pyralidae) eggs	nicosulfuron	2	sulfonylurea	Hymenoptera	Trichogrammatidae	Trichogramma	Trichogramma brasiliensis	Para	sex ratio	10	0.96	0.01	0.0316228	10	0.91	0.01	0.0316228
478	Leite et al	2017	Herbicide toxicity, selectivity and hormesis of nicosulfuron on 10 Trichogrammatidae (Hymenoptera) species parasitizing Anagasta (= Ephestia) kuehniella (Lepidoptera: Pyralidae) eggs	nicosulfuron	2	sulfonylurea	Hymenoptera	Trichogrammatidae	Trichogramma	Trichogramma bruni	Para	sex ratio	10	0.97	0.01	0.0316228	10	0.84	0.02	0.0632456
479	Leite et al	2017	Herbicide toxicity, selectivity and hormesis of nicosulfuron on 10 Trichogrammatidae (Hymenoptera) species parasitizing Anagasta (= Ephestia) kuehniella (Lepidoptera: Pyralidae) eggs	nicosulfuron	2	sulfonylurea	Hymenoptera	Trichogrammatidae	Trichogramma	Trichogramma demoraesi	Para	sex ratio	10	0.98	0.01	0.0316228	10	0.87	0.02	0.0632456
480	Leite et al	2017	Herbicide toxicity, selectivity and hormesis of nicosulfuron on 10 Trichogrammatidae (Hymenoptera) species parasitizing Anagasta (= Ephestia) kuehniella (Lepidoptera: Pyralidae) eggs	nicosulfuron	2	sulfonylurea	Hymenoptera	Trichogrammatidae	Trichogramma	Trichogramma soaresi	Para	sex ratio	10	0.97	0.01	0.0316228	10	0.88	0.01	0.0316228
481	Leite et al	2017	Herbicide toxicity, selectivity and hormesis of nicosulfuron on 10 Trichogrammatidae (Hymenoptera) species parasitizing Anagasta (= Ephestia) kuehniella (Lepidoptera: Pyralidae) eggs	nicosulfuron	2	sulfonylurea	Hymenoptera	Trichogrammatidae	Trichogramma	Trichogramma acacioi	Para	mortality juvenile	10	95.49	1.29	4.07934	10	83.37	2.09	6.60916
482	Leite et al	2017	Herbicide toxicity, selectivity and hormesis of nicosulfuron on 10 Trichogrammatidae (Hymenoptera) species parasitizing Anagasta (= Ephestia) kuehniella (Lepidoptera: Pyralidae) eggs	nicosulfuron	2	sulfonylurea	Hymenoptera	Trichogrammatidae	Trichogramma	Trichogramma annulata	Para	mortality juvenile	10	95.49	0.33	1.04355	10	93.51	1.8	5.6921
483	Leite et al	2017	Herbicide toxicity, selectivity and hormesis of nicosulfuron on 10 Trichogrammatidae (Hymenoptera) species parasitizing Anagasta (= Ephestia) kuehniella (Lepidoptera: Pyralidae) eggs	nicosulfuron	2	sulfonylurea	Hymenoptera	Trichogrammatidae	Trichogramma	Trichogramma atopovirilia	Para	mortality juvenile	10	89.27	2.84	8.98087	10	82.3	2.23	7.05188
484	Leite et al	2017	Herbicide toxicity, selectivity and hormesis of nicosulfuron on 10 Trichogrammatidae (Hymenoptera) species parasitizing Anagasta (= Ephestia) kuehniella (Lepidoptera: Pyralidae) eggs	nicosulfuron	2	sulfonylurea	Hymenoptera	Trichogrammatidae	Trichogramma	Trichogramma bennetti	Para	mortality juvenile	10	92.48	1.28	4.04772	10	101.1	5.04	15.9379
485	Leite et al	2017	Herbicide toxicity, selectivity and hormesis of nicosulfuron on 10 Trichogrammatidae (Hymenoptera) species parasitizing Anagasta (= Ephestia) kuehniella (Lepidoptera: Pyralidae) eggs	nicosulfuron	2	sulfonylurea	Hymenoptera	Trichogrammatidae	Trichogramma	Trichogramma brasiliensis	Para	mortality juvenile	10	92.41	1.56	4.93315	10	96.53	1.06	3.35201
486	Leite et al	2017	Herbicide toxicity, selectivity and hormesis of nicosulfuron on 10 Trichogrammatidae (Hymenoptera) species parasitizing Anagasta (= Ephestia) kuehniella (Lepidoptera: Pyralidae) eggs	nicosulfuron	2	sulfonylurea	Hymenoptera	Trichogrammatidae	Trichogramma	Trichogramma bruni	Para	mortality juvenile	10	91.36	2.11	6.67241	10	95.54	2.65	8.38004
487	Leite et al	2017	Herbicide toxicity, selectivity and hormesis of nicosulfuron on 10 Trichogrammatidae (Hymenoptera) species parasitizing Anagasta (= Ephestia) kuehniella (Lepidoptera: Pyralidae) eggs	nicosulfuron	2	sulfonylurea	Hymenoptera	Trichogrammatidae	Trichogramma	Trichogramma demoraesi	Para	mortality juvenile	10	93.59	1.25	3.95285	10	91.79	1.77	5.59723
488	Leite et al	2017	Herbicide toxicity, selectivity and hormesis of nicosulfuron on 10 Trichogrammatidae (Hymenoptera) species parasitizing Anagasta (= Ephestia) kuehniella (Lepidoptera: Pyralidae) eggs	nicosulfuron	2	sulfonylurea	Hymenoptera	Trichogrammatidae	Trichogramma	Trichogramma galloi	Para	mortality juvenile	10	90.32	2.33	7.36811	10	92.2	0.49	1.54952
489	Leite et al	2017	Herbicide toxicity, selectivity and hormesis of nicosulfuron on 10 Trichogrammatidae (Hymenoptera) species parasitizing Anagasta (= Ephestia) kuehniella (Lepidoptera: Pyralidae) eggs	nicosulfuron	2	sulfonylurea	Hymenoptera	Trichogrammatidae	Trichogramma	Trichogramma pretiosum	Para	mortality juvenile	10	94.28	0.95	3.00416	10	81.69	1.88	5.94508
490	Leite et al	2017	Herbicide toxicity, selectivity and hormesis of nicosulfuron on 10 Trichogrammatidae (Hymenoptera) species parasitizing Anagasta (= Ephestia) kuehniella (Lepidoptera: Pyralidae) eggs	nicosulfuron	2	sulfonylurea	Hymenoptera	Trichogrammatidae	Trichogramma	Trichogramma soaresi	Para	mortality juvenile	10	94.63	0.67	2.11873	10	93.34	1.3	4.11096
491	Leite et al	2017	Nicosulfuron plus atrazine herbicides and Trichogrammatidae (Hymenoptera) in no-choice test: selectivity and hormesis	nicosulfuron+atrazine	2+5	sulfonylurea+triazine	Hymenoptera	Trichogrammatidae	Trichogramma	Trichogramma acacioi	Para	mortality juvenile	10	96.43	0.55	1.73925	10	83.37	2.09	6.60916
492	Leite et al	2017	Nicosulfuron plus atrazine herbicides and Trichogrammatidae (Hymenoptera) in no-choice test: selectivity and hormesis	nicosulfuron+atrazine	2+5	sulfonylurea+triazine	Hymenoptera	Trichogrammatidae	Trichogramma	Trichogramma annulata	Para	mortality juvenile	10	94.87	0.89	2.81443	10	93.51	1.8	5.6921
493	Leite et al	2017	Nicosulfuron plus atrazine herbicides and Trichogrammatidae (Hymenoptera) in no-choice test: selectivity and hormesis	nicosulfuron+atrazine	2+5	sulfonylurea+triazine	Hymenoptera	Trichogrammatidae	Trichogramma	Trichogramma atopovirilia	Para	mortality juvenile	10	92.86	1.05	3.32039	10	82.38	2.23	7.05188
494	Leite et al	2017	Nicosulfuron plus atrazine herbicides and Trichogrammatidae (Hymenoptera) in no-choice test: selectivity and hormesis	nicosulfuron+atrazine	2+5	sulfonylurea+triazine	Hymenoptera	Trichogrammatidae	Trichogramma	Trichogramma bennetti	Para	mortality juvenile	10	94.9	1.3	4.11096	10	101.1	5.04	15.9379
495	Leite et al	2017	Nicosulfuron plus atrazine herbicides and Trichogrammatidae (Hymenoptera) in no-choice test: selectivity and hormesis	nicosulfuron+atrazine	2+5	sulfonylurea+triazine	Hymenoptera	Trichogrammatidae	Trichogramma	Trichogramma brasiliensis	Para	mortality juvenile	10	92.63	1.58	4.9964	10	96.53	1.06	3.35201
496	Leite et al	2017	Nicosulfuron plus atrazine herbicides and Trichogrammatidae (Hymenoptera) in no-choice test: selectivity and hormesis	nicosulfuron+atrazine	2+5	sulfonylurea+triazine	Hymenoptera	Trichogrammatidae	Trichogramma	Trichogramma bruni	Para	mortality juvenile	10	93.28	1.21	3.82636	10	98.54	2.65	8.38004
497	Leite et al	2017	Nicosulfuron plus atrazine herbicides and Trichogrammatidae (Hymenoptera) in no-choice test: selectivity and hormesis	nicosulfuron+atrazine	2+5	sulfonylurea+triazine	Hymenoptera	Trichogrammatidae	Trichogramma	Trichogramma demoraesi	Para	mortality juvenile	10	92.75	1.14	3.605	10	91.79	1.77	5.59723
498	Leite et al	2017	Nicosulfuron plus atrazine herbicides and Trichogrammatidae (Hymenoptera) in no-choice test: selectivity and hormesis	nicosulfuron+atrazine	2+5	sulfonylurea+triazine	Hymenoptera	Trichogrammatidae	Trichogramma	Trichogramma galloi	Para	mortality juvenile	10	94.26	1.28	4.04772	10	92.2	0.49	1.54952
499	Leite et al	2017	Nicosulfuron plus atrazine herbicides and Trichogrammatidae (Hymenoptera) in no-choice test: selectivity and hormesis	nicosulfuron+atrazine	2+5	sulfonylurea+triazine	Hymenoptera	Trichogrammatidae	Trichogramma	Trichogramma pretiosum	Para	mortality juvenile	10	95.59	0.57	1.8025	10	81.69	1.88	5.94508
500	Leite et al	2017	Nicosulfuron plus atrazine herbicides and Trichogrammatidae (Hymenoptera) in no-choice test: selectivity and hormesis	nicosulfuron+atrazine	2+5	sulfonylurea+triazine	Hymenoptera	Trichogrammatidae	Trichogramma	Trichogramma soaresi	Para	mortality juvenile	10	94.88	1.62	5.12289	10	93.34	1.3	4.11096
501	Leite et al	2019	Efficacy of Trichogrammatidae species (Hymenoptera) submitted to the herbicide Glyphosate	glyphosate	9	glycine	Hymenoptera	Trichogrammatidae	Trichogramma	Trichogramma acacioi	Para	mortality juvenile	200	64.89	8.61	121.764	45	83.37	2.09	14.0201
502	Leite et al	2019	Efficacy of Trichogrammatidae species (Hymenoptera) submitted to the herbicide Glyphosate	glyphosate	9	glycine	Hymenoptera	Trichogrammatidae	Trichogramma	Trichogramma annulata	Para	mortality juvenile	200	76.94	8.47	119.784	45	93.51	1.8	12.0748
503	Leite et al	2019	Efficacy of Trichogrammatidae species (Hymenoptera) submitted to the herbicide Glyphosate	glyphosate	9	glycine	Hymenoptera	Trichogrammatidae	Trichogramma	Trichogramma atopovirilia	Para	mortality juvenile	200	94.39	1.3	18.3848	45	82.38	2.23	14.9593
504	Leite et al	2019	Efficacy of Trichogrammatidae species (Hymenoptera) submitted to the herbicide Glyphosate	glyphosate	9	glycine	Hymenoptera	Trichogrammatidae	Trichogramma	Trichogramma bennetti	Para	mortality juvenile	200	95.64	0.99	14.0007	45	101.1	5.04	33.8093
505	Leite et al	2019	Efficacy of Trichogrammatidae species (Hymenoptera) submitted to the herbicide Glyphosate	glyphosate	9	glycine	Hymenoptera	Trichogrammatidae	Trichogramma	Trichogramma brasiliensis	Para	mortality juvenile	200	95.31	0.99	14.0007	45	96.53	1.06	7.1107
506	Leite et al	2019	Efficacy of Trichogrammatidae species (Hymenoptera) submitted to the herbicide Glyphosate	glyphosate	9	glycine	Hymenoptera	Trichogrammatidae	Trichogramma	Trichogramma bruni	Para	mortality juvenile	200	91.12	2.42	34.224	45	98.54	2.65	17.7767
507	Leite et al	2019	Efficacy of Trichogrammatidae species (Hymenoptera) submitted to the herbicide Glyphosate	glyphosate	9	glycine	Hymenoptera	Trichogrammatidae	Trichogramma	Trichogramma demoraesi	Para	mortality juvenile	200	97.83	0.66	9.33381	45	91.79	1.77	11.8735
508	Leite et al	2019	Efficacy of Trichogrammatidae species (Hymenoptera) submitted to the herbicide Glyphosate	glyphosate	9	glycine	Hymenoptera	Trichogrammatidae	Trichogramma	Trichogramma galloi	Para	mortality juvenile	200	94.57	1.21	17.112	45	92.2	0.49	3.28702
509	Leite et al	2019	Efficacy of Trichogrammatidae species (Hymenoptera) submitted to the herbicide Glyphosate	glyphosate	9	glycine	Hymenoptera	Trichogrammatidae	Trichogramma	Trichogramma pretiosum	Para	mortality juvenile	200	95.68	1.37	19.3747	45	81.69	1.88	12.6114
510	Leite et al	2019	Efficacy of Trichogrammatidae species (Hymenoptera) submitted to the herbicide Glyphosate	glyphosate	9	glycine	Hymenoptera	Trichogrammatidae	Trichogramma	Trichogramma soaresi	Para	mortality juvenile	200	94.49	1.11	15.6978	45	93.34	1.3	8.72067
728	Manzoni et al.	2006	Side effects of pesticides used in integrated production of apple in adults of Trichogramma pretiosum	glufosinate	10	phosphinic acid	Hymenoptera	Trichogrammatidae	Trichogramma	Trichogramma pretiosum	Para	predation	4	1.87	0.43	0.86	4	42.43	1.59	3.18
729	Manzoni et al.	2006	Side effects of pesticides used in integrated production of apple in adults of Trichogramma pretiosum	glyphosate	9	glycine	Hymenoptera	Trichogrammatidae	Trichogramma	Trichogramma pretiosum	Para	predation	4	10.35	1.97	3.94	4	31	1.4	2.8
730	Manzoni et al.	2006	Side effects of pesticides used in integrated production of apple in adults of Trichogramma pretiosum	glyphosate	9	glycine	Hymenoptera	Trichogrammatidae	Trichogramma	Trichogramma pretiosum	Para	predation	4	1.01	0.19	0.38	4	28.1	3.95	7.9
511	Menezes et al	2012	Reproductive and toxicological impacts of herbicides used in Eucalyptus culture in Brazil on the parasitoid Palmistichus elaeisis	glufosinate	10	phosphinic acid	Hymenoptera	Eulophidae	Palmistichus	Palmistichus elaeisis	Para	development time	10	27.6	1.15	3.63662	10	27	0.8	2.52982
512	Menezes et al	2012	Reproductive and toxicological impacts of herbicides used in Eucalyptus culture in Brazil on the parasitoid Palmistichus elaeisis	glyphosate	9	glycine	Hymenoptera	Eulophidae	Palmistichus	Palmistichus elaeisis	Para	development time	10	27.5	0.88	2.7828	10	27	0.8	2.52982
513	Menezes et al	2012	Reproductive and toxicological impacts of herbicides used in Eucalyptus culture in Brazil on the parasitoid Palmistichus elaeisis	isoxaflutole	27	isoxazole	Hymenoptera	Eulophidae	Palmistichus	Palmistichus elaeisis	Para	development time	10	27.3	0.85	2.68794	10	27	0.8	2.52982
514	Menezes et al	2012	Reproductive and toxicological impacts of herbicides used in Eucalyptus culture in Brazil on the parasitoid Palmistichus elaeisis	oxyfluorfen	14	diphenylether	Hymenoptera	Eulophidae	Palmistichus	Palmistichus elaeisis	Para	development time	10	27	0.7	2.21359	10	27	0.8	2.52982
515	Menezes et al	2012	Reproductive and toxicological impacts of herbicides used in Eucalyptus culture in Brazil on the parasitoid Palmistichus elaeisis	sulfentrazone	14	triazolinone	Hymenoptera	Eulophidae	Palmistichus	Palmistichus elaeisis	Para	development time	10	28.5	1.7	5.37587	10	27	0.8	2.52982
516	Menezes et al	2012	Reproductive and toxicological impacts of herbicides used in Eucalyptus culture in Brazil on the parasitoid Palmistichus elaeisis	glufosinate	10	phosphinic acid	Hymenoptera	Eulophidae	Palmistichus	Palmistichus elaeisis	Para	longevity	10	32.6	2.39	7.55784	10	24.2	24.2	76.5271
517	Menezes et al	2012	Reproductive and toxicological impacts of herbicides used in Eucalyptus culture in Brazil on the parasitoid Palmistichus elaeisis	glyphosate	9	glycine	Hymenoptera	Eulophidae	Palmistichus	Palmistichus elaeisis	Para	longevity	10	28	3.64	11.5107	10	24.2	24.2	76.5271
518	Menezes et al	2012	Reproductive and toxicological impacts of herbicides used in Eucalyptus culture in Brazil on the parasitoid Palmistichus elaeisis	isoxaflutole	27	isoxazole	Hymenoptera	Eulophidae	Palmistichus	Palmistichus elaeisis	Para	longevity	10	30.1	3.78	11.9534	10	24.2	24.2	76.5271
519	Menezes et al	2012	Reproductive and toxicological impacts of herbicides used in Eucalyptus culture in Brazil on the parasitoid Palmistichus elaeisis	oxyfluorfen	14	diphenylether	Hymenoptera	Eulophidae	Palmistichus	Palmistichus elaeisis	Para	longevity	10	31.8	2.5	7.90569	10	24.2	24.2	76.5271
520	Menezes et al	2012	Reproductive and toxicological impacts of herbicides used in Eucalyptus culture in Brazil on the parasitoid Palmistichus elaeisis	sulfentrazone	14	triazolinone	Hymenoptera	Eulophidae	Palmistichus	Palmistichus elaeisis	Para	longevity	10	28.1	2.42	7.65271	10	24.2	24.2	76.5271
521	Menezes et al	2012	Reproductive and toxicological impacts of herbicides used in Eucalyptus culture in Brazil on the parasitoid Palmistichus elaeisis	glufosinate	10	phosphinic acid	Hymenoptera	Eulophidae	Palmistichus	Palmistichus elaeisis	Para	reproduction	10	2	0.5	1.58114	10	12.9	12.9	40.7934
522	Menezes et al	2012	Reproductive and toxicological impacts of herbicides used in Eucalyptus culture in Brazil on the parasitoid Palmistichus elaeisis	glyphosate	9	glycine	Hymenoptera	Eulophidae	Palmistichus	Palmistichus elaeisis	Para	reproduction	10	8.2	0.4	1.26491	10	12.9	12.9	40.7934
523	Menezes et al	2012	Reproductive and toxicological impacts of herbicides used in Eucalyptus culture in Brazil on the parasitoid Palmistichus elaeisis	isoxaflutole	27	isoxazole	Hymenoptera	Eulophidae	Palmistichus	Palmistichus elaeisis	Para	reproduction	10	12.1	0.6	1.89737	10	12.9	12.9	40.7934
524	Menezes et al	2012	Reproductive and toxicological impacts of herbicides used in Eucalyptus culture in Brazil on the parasitoid Palmistichus elaeisis	oxyfluorfen	14	diphenylether	Hymenoptera	Eulophidae	Palmistichus	Palmistichus elaeisis	Para	reproduction	10	2.3	0.6	1.89737	10	12.9	12.9	40.7934
525	Menezes et al	2012	Reproductive and toxicological impacts of herbicides used in Eucalyptus culture in Brazil on the parasitoid Palmistichus elaeisis	sulfentrazone	14	triazolinone	Hymenoptera	Eulophidae	Palmistichus	Palmistichus elaeisis	Para	reproduction	10	5.3	0.4	1.26491	10	12.9	12.9	40.7934
526	Menezes et al	2012	Reproductive and toxicological impacts of herbicides used in Eucalyptus culture in Brazil on the parasitoid Palmistichus elaeisis	glufosinate	10	phosphinic acid	Hymenoptera	Eulophidae	Palmistichus	Palmistichus elaeisis	Para	sex ratio	10	0.87	0.02	0.0632456	10	0.8	0.8	2.52982
527	Menezes et al	2012	Reproductive and toxicological impacts of herbicides used in Eucalyptus culture in Brazil on the parasitoid Palmistichus elaeisis	glyphosate	9	glycine	Hymenoptera	Eulophidae	Palmistichus	Palmistichus elaeisis	Para	sex ratio	10	0.83	0.07	0.221359	10	0.8	0.8	2.52982
528	Menezes et al	2012	Reproductive and toxicological impacts of herbicides used in Eucalyptus culture in Brazil on the parasitoid Palmistichus elaeisis	isoxaflutole	27	isoxazole	Hymenoptera	Eulophidae	Palmistichus	Palmistichus elaeisis	Para	sex ratio	10	0.81	0.09	0.284605	10	0.8	0.8	2.52982
529	Menezes et al	2012	Reproductive and toxicological impacts of herbicides used in Eucalyptus culture in Brazil on the parasitoid Palmistichus elaeisis	oxyfluorfen	14	diphenylether	Hymenoptera	Eulophidae	Palmistichus	Palmistichus elaeisis	Para	sex ratio	10	0.7	0.05	0.158114	10	0.8	0.8	2.52982
530	Menezes et al	2012	Reproductive and toxicological impacts of herbicides used in Eucalyptus culture in Brazil on the parasitoid Palmistichus elaeisis	sulfentrazone	14	triazolinone	Hymenoptera	Eulophidae	Palmistichus	Palmistichus elaeisis	Para	sex ratio	10	0.81	0.11	0.347851	10	0.8	0.8	2.52982
531	Menezes et al	2012	Reproductive and toxicological impacts of herbicides used in Eucalyptus culture in Brazil on the parasitoid Palmistichus elaeisis	glufosinate	10	phosphinic acid	Hymenoptera	Eulophidae	Palmistichus	Palmistichus elaeisis	Para	size	10	0.6	0.01	0.0316228	10	0.57	0.57	1.8025
532	Menezes et al	2012	Reproductive and toxicological impacts of herbicides used in Eucalyptus culture in Brazil on the parasitoid Palmistichus elaeisis	glyphosate	9	glycine	Hymenoptera	Eulophidae	Palmistichus	Palmistichus elaeisis	Para	size	10	0.62	0.02	0.0632456	10	0.57	0.57	1.8025
533	Menezes et al	2012	Reproductive and toxicological impacts of herbicides used in Eucalyptus culture in Brazil on the parasitoid Palmistichus elaeisis	isoxaflutole	27	isoxazole	Hymenoptera	Eulophidae	Palmistichus	Palmistichus elaeisis	Para	size	10	0.59	0.01	0.0316228	10	0.57	0.57	1.8025
534	Menezes et al	2012	Reproductive and toxicological impacts of herbicides used in Eucalyptus culture in Brazil on the parasitoid Palmistichus elaeisis	oxyfluorfen	14	diphenylether	Hymenoptera	Eulophidae	Palmistichus	Palmistichus elaeisis	Para	size	10	0.6	0.06	0.189737	10	0.57	0.57	1.8025
535	Menezes et al	2012	Reproductive and toxicological impacts of herbicides used in Eucalyptus culture in Brazil on the parasitoid Palmistichus elaeisis	sulfentrazone	14	triazolinone	Hymenoptera	Eulophidae	Palmistichus	Palmistichus elaeisis	Para	size	10	0.63	0.02	0.0632456	10	0.57	0.57	1.8025
536	Menezes et al	2014	Palmistichus elaeisis (Hymenoptera: Eulophidae) as an indicator of toxicity of herbicides registered for corn in Brazil	nicosulfuron	2	sulfonylurea	Hymenoptera	Eulophidae	Palmistichus	Palmistichus elaeisis	Para	development time	10	21	2.82	8.91762	10	23	1.81	5.72372
537	Menezes et al	2014	Palmistichus elaeisis (Hymenoptera: Eulophidae) as an indicator of toxicity of herbicides registered for corn in Brazil	tembotrione	27	triketone	Hymenoptera	Eulophidae	Palmistichus	Palmistichus elaeisis	Para	development time	10	21.3	1.81	5.72372	10	23	1.81	5.72372
538	Menezes et al	2014	Palmistichus elaeisis (Hymenoptera: Eulophidae) as an indicator of toxicity of herbicides registered for corn in Brazil	atrazine	5	triazine	Hymenoptera	Eulophidae	Palmistichus	Palmistichus elaeisis	Para	longevity	10	23.52	34.87	110.269	10	15	0.372	1.17637
539	Menezes et al	2014	Palmistichus elaeisis (Hymenoptera: Eulophidae) as an indicator of toxicity of herbicides registered for corn in Brazil	nicosulfuron	2	sulfonylurea	Hymenoptera	Eulophidae	Palmistichus	Palmistichus elaeisis	Para	longevity	10	29	3.27	10.3406	10	28	3.01	9.51846
540	Menezes et al	2014	Palmistichus elaeisis (Hymenoptera: Eulophidae) as an indicator of toxicity of herbicides registered for corn in Brazil	paraquat	22	bipyridylium	Hymenoptera	Eulophidae	Palmistichus	Palmistichus elaeisis	Para	longevity	10	13.97	46.5	147.046	10	15	0.372	1.17637
541	Menezes et al	2014	Palmistichus elaeisis (Hymenoptera: Eulophidae) as an indicator of toxicity of herbicides registered for corn in Brazil	tembotrione	27	triketone	Hymenoptera	Eulophidae	Palmistichus	Palmistichus elaeisis	Para	longevity	10	18	3.01	9.51846	10	28	3.01	9.51846
542	Menezes et al	2014	Palmistichus elaeisis (Hymenoptera: Eulophidae) as an indicator of toxicity of herbicides registered for corn in Brazil	nicosulfuron	2	sulfonylurea	Hymenoptera	Eulophidae	Palmistichus	Palmistichus elaeisis	Para	reproduction	10	0.8	0.05	0.158114	10	11.9	0.4	1.26491
543	Menezes et al	2014	Palmistichus elaeisis (Hymenoptera: Eulophidae) as an indicator of toxicity of herbicides registered for corn in Brazil	tembotrione	27	triketone	Hymenoptera	Eulophidae	Palmistichus	Palmistichus elaeisis	Para	reproduction	10	8.3	0.4	1.26491	10	11.9	0.4	1.26491
544	Menezes et al	2014	Palmistichus elaeisis (Hymenoptera: Eulophidae) as an indicator of toxicity of herbicides registered for corn in Brazil	nicosulfuron	2	sulfonylurea	Hymenoptera	Eulophidae	Palmistichus	Palmistichus elaeisis	Para	sex ratio	10	0.2	0.03	0.0948683	10	0.9	0.02	0.0632456
545	Menezes et al	2014	Palmistichus elaeisis (Hymenoptera: Eulophidae) as an indicator of toxicity of herbicides registered for corn in Brazil	tembotrione	27	triketone	Hymenoptera	Eulophidae	Palmistichus	Palmistichus elaeisis	Para	sex ratio	10	0.8	0.02	0.0632456	10	0.9	0.02	0.0632456
546	Menezes et al	2014	Palmistichus elaeisis (Hymenoptera: Eulophidae) as an indicator of toxicity of herbicides registered for corn in Brazil	nicosulfuron	2	sulfonylurea	Hymenoptera	Eulophidae	Palmistichus	Palmistichus elaeisis	Para	size	10	0.43	0.03	0.0948683	10	0.59	0.03	0.0948683
547	Menezes et al	2014	Palmistichus elaeisis (Hymenoptera: Eulophidae) as an indicator of toxicity of herbicides registered for corn in Brazil	tembotrione	27	triketone	Hymenoptera	Eulophidae	Palmistichus	Palmistichus elaeisis	Para	size	10	0.45	0.03	0.0948683	10	0.59	0.03	0.0948683
548	Menezes et al	2014	Palmistichus elaeisis (Hymenoptera: Eulophidae) as an indicator of toxicity of herbicides registered for corn in Brazil	nicosulfuron	2	sulfonylurea	Hymenoptera	Eulophidae	Palmistichus	Palmistichus elaeisis	Para	mortality juvenile	10	5.7	3.7	11.7004	10	80.9	23	72.7324
549	Menezes et al	2014	Palmistichus elaeisis (Hymenoptera: Eulophidae) as an indicator of toxicity of herbicides registered for corn in Brazil	tembotrione	27	triketone	Hymenoptera	Eulophidae	Palmistichus	Palmistichus elaeisis	Para	mortality juvenile	10	56.6	23	72.7324	10	80.9	23	72.7324
550	Michalková and Pekár	2009	How glyphosate altered the behaviour of agrobiont spiders (Araneae: Lycosidae) and beetles (Coleoptera: Carabidae)	glyphosate	9	glycine	Araneae	Lycosidae	Pardosa	Pardosa agrestis	Pred	movement	30	1.8	0.6	3.28634	30	2.3	0.6	3.28634
551	Michalková and Pekár	2009	How glyphosate altered the behaviour of agrobiont spiders (Araneae: Lycosidae) and beetles (Coleoptera: Carabidae)	glyphosate	9	glycine	Araneae	Lycosidae	Pardosa	Pardosa agrestis	Pred	predation	30	4.24	0.78	4.27224	30	4	0.8	4.38178
552	Michalková and Pekár	2009	How glyphosate altered the behaviour of agrobiont spiders and beetles	glyphosate	9	glycine	Coleoptera	Carabidae	Poecilus	Poecilus cupreus	Pred	movement	30	1.13017	0.385911	2.11372	30	2.2144	0.684533	3.74934
553	Michalková and Pekár	2009	How glyphosate altered the behaviour of agrobiont spiders and beetles	glyphosate	9	glycine	Coleoptera	Carabidae	Poecilus	Poecilus cupreus	Pred	predation	30	12.0805	0.684153	3.74726	30	12.6604	0.677989	3.7135
554	Michaud and Vargas	2010	Relative toxicity of three wheat herbicides to two species of Coccinellidae	2,4-D	4	phenoxy-carboxylic acid	Coleoptera	Coccinellidae	Coleomegilla	Coleomegilla maculata	Pred	development time	40	20.1	0.07	0.442719	40	19.9	0.12	0.758947
555	Michaud and Vargas	2010	Relative toxicity of three wheat herbicides to two species of Coccinellidae	2,4-D	4	phenoxy-carboxylic acid	Coleoptera	Coccinellidae	Coleomegilla	Coleomegilla maculata	Pred	development time	40	22.5	0.46	2.9093	40	22.3	0.17	1.07517
556	Michaud and Vargas	2010	Relative toxicity of three wheat herbicides to two species of Coccinellidae	dicamba+triasulfuron	4+2	benzoic acid+sulfonylurea	Coleoptera	Coccinellidae	Coleomegilla	Coleomegilla maculata	Pred	development time	40	20.8	0.17	1.07517	40	19.9	0.12	0.758947
557	Michaud and Vargas	2010	Relative toxicity of three wheat herbicides to two species of Coccinellidae	dicamba+triasulfuron	4+2	benzoic acid+sulfonylurea	Coleoptera	Coccinellidae	Coleomegilla	Coleomegilla maculata	Pred	development time	40	22.4	0.47	2.97254	40	22.3	0.17	1.07517
558	Michaud and Vargas	2010	Relative toxicity of three wheat herbicides to two species of Coccinellidae	thifensulfuron-tribenuron+metsulfuron-methyl	2	sulfonylurea	Coleoptera	Coccinellidae	Coleomegilla	Coleomegilla maculata	Pred	development time	40	20.4	0.15	0.948683	40	19.9	0.12	0.758947
559	Michaud and Vargas	2010	Relative toxicity of three wheat herbicides to two species of Coccinellidae	thifensulfuron-tribenuron+metsulfuron-methyl	2	sulfonylurea	Coleoptera	Coccinellidae	Coleomegilla	Coleomegilla maculata	Pred	development time	40	22.7	0.24	1.51789	40	22.3	0.17	1.07517
560	Michaud and Vargas	2010	Relative toxicity of three wheat herbicides to two species of Coccinellidae	2,4-D	4	phenoxy-carboxylic acid	Coleoptera	Coccinellidae	Coleomegilla	Coleomegilla maculata	Pred	size	40	3.63	0.08	0.505964	40	3.46	0.07	0.442719
561	Michaud and Vargas	2010	Relative toxicity of three wheat herbicides to two species of Coccinellidae	2,4-D	4	phenoxy-carboxylic acid	Coleoptera	Coccinellidae	Coleomegilla	Coleomegilla maculata	Pred	size	40	3.16	0.13	0.822192	40	3.45	0.12	0.758947
562	Michaud and Vargas	2010	Relative toxicity of three wheat herbicides to two species of Coccinellidae	dicamba+triasulfuron	4+2	benzoic acid+sulfonylurea	Coleoptera	Coccinellidae	Coleomegilla	Coleomegilla maculata	Pred	size	40	3.48	0.1	0.632456	40	3.45	0.12	0.758947
563	Michaud and Vargas	2010	Relative toxicity of three wheat herbicides to two species of Coccinellidae	dicamba+triasulfuron	4+2	benzoic acid+sulfonylurea	Coleoptera	Coccinellidae	Coleomegilla	Coleomegilla maculata	Pred	size	40	3.03	0.13	0.822192	40	3.45	0.12	0.758947
564	Michaud and Vargas	2010	Relative toxicity of three wheat herbicides to two species of Coccinellidae	thifensulfuron-tribenuron+metsulfuron-methyl	2	sulfonylurea	Coleoptera	Coccinellidae	Coleomegilla	Coleomegilla maculata	Pred	size	40	3.57	0.08	0.505964	40	3.45	0.12	0.758947
565	Michaud and Vargas	2010	Relative toxicity of three wheat herbicides to two species of Coccinellidae	thifensulfuron-tribenuron+metsulfuron-methyl	2	sulfonylurea	Coleoptera	Coccinellidae	Coleomegilla	Coleomegilla maculata	Pred	size	40	3.37	0.12	0.758947	40	3.45	0.12	0.758947
566	Mirande et al.	2010	Side-effects of glyphosate on the life parameters of Eriopis connexa (Coleoptera: Coccinellidae) in Argentina	glyphosate	9	glycine	Coleoptera	Coccinellidae	Eriopis	Eriopis connexa	Pred	development time	20	10.3436	0.216998	0.970445	20	6.94394	0.198915	0.889575
567	Mirande et al.	2010	Side-effects of glyphosate on the life parameters of Eriopis connexa (Coleoptera: Coccinellidae) in Argentina	glyphosate	9	glycine	Coleoptera	Coccinellidae	Eriopis	Eriopis connexa	Pred	longevity	20	46.6667	2.5	11.1803	20	87.2917	2.29167	10.2486
568	Mirande et al.	2010	Side-effects of glyphosate on the life parameters of Eriopis connexa (Coleoptera: Coccinellidae) in Argentina	glyphosate	9	glycine	Coleoptera	Coccinellidae	Eriopis	Eriopis connexa	Pred	reproduction	20	109.811	1.69811	7.59419	20	112.925	1.13208	5.0628
569	Mirande et al.	2010	Side-effects of glyphosate on the life parameters of Eriopis connexa (Coleoptera: Coccinellidae) in Argentina	glyphosate	9	glycine	Coleoptera	Coccinellidae	Eriopis	Eriopis connexa	Pred	size	20	0.309489	0.070073	0.313376	20	1.22628	0.0642336	0.287261
570	Mirande et al.	2010	Side-effects of glyphosate on the life parameters of Eriopis connexa (Coleoptera: Coccinellidae) in Argentina	glyphosate	9	glycine	Coleoptera	Coccinellidae	Eriopis	Eriopis connexa	Pred	mortality eggs	20	5.9434	0.849057	3.7971	20	55.4717	1.69811	7.59419
571	Niedobová et al.	2019	Effects of glufosinate-ammonium herbicide and pod sealant on spider Pardosa agrestis	glufosinate	10	phosphinic acid	Araneae	Lycosidae	Pardosa	Pardosa agrestis	Pred	predation	25	5.54	0.39	1.95	25	10.66	0.28	1.4
572	Niedobová et al.	2019	Synergistic effects of glyphosate formulation herbicide and tank-mixing adjuvants on Pardosa spiders	glyphosate	9	glycine	Araneae	Lycosidae	Pardosa	Pardosa cf. lugubris	Pred	predation	20	0.9	0.6	2.68328	26	1	0.48	2.44753
573	Oliveira et al	2014	Effect of selectivity of herbicides and plant growth regulators used in sugarcane crops on immature stages of trichogramma galloi	clomazone	13	isoxazolidinone	Hymenoptera	Trichogrammatidae	Trichogramma	Trichogramma galloi	Para	predation	15	12.06	3.14	12.1612	15	16.67	2.49	9.64373
574	Oliveira et al	2014	Effect of selectivity of herbicides and plant growth regulators used in sugarcane crops on immature stages of trichogramma galloi	diuron+hexazinone	7+5	urea+triazinone	Hymenoptera	Trichogrammatidae	Trichogramma	Trichogramma galloi	Para	predation	15	14.93	3.31	12.8196	15	16.67	2.49	9.64373
575	Oliveira et al	2014	Effect of selectivity of herbicides and plant growth regulators used in sugarcane crops on immature stages of trichogramma galloi	sulfometuron-methyl	2	sulfonylurea	Hymenoptera	Trichogrammatidae	Trichogramma	Trichogramma galloi	Para	predation	15	11.4	2.79	10.8056	15	16.67	2.49	9.64373
576	Oliveira et al	2014	Effect of selectivity of herbicides and plant growth regulators used in sugarcane crops on immature stages of trichogramma galloi	clomazone	13	isoxazolidinone	Hymenoptera	Trichogrammatidae	Trichogramma	Trichogramma galloi	Para	mortality juvenile	15	43.78	7.1	27.4982	15	64.58	4.62	17.8932
577	Oliveira et al	2014	Effect of selectivity of herbicides and plant growth regulators used in sugarcane crops on immature stages of trichogramma galloi	diuron+hexazinone	7+5	urea+triazinone	Hymenoptera	Trichogrammatidae	Trichogramma	Trichogramma galloi	Para	mortality juvenile	15	28.85	5.98	23.1604	15	64.58	4.62	17.8932
578	Oliveira et al	2014	Effect of selectivity of herbicides and plant growth regulators used in sugarcane crops on immature stages of trichogramma galloi	sulfometuron-methyl	2	sulfonylurea	Hymenoptera	Trichogrammatidae	Trichogramma	Trichogramma galloi	Para	mortality juvenile	15	42.78	5.68	21.9985	15	64.58	4.62	17.8932
579	Pasini et al	2018	Comparative selectivity of herbicides used in wheat crop on the predators Chrysoperla externa and Eriopsis connexa	2,4-D	4	phenoxy-carboxylic acid	Coleoptera	Coccinellidae	Eriopis	Eriopis connexa	Pred	development time	96	3.83	0.06	0.587878	96	3.55	0.1	0.979796
580	Pasini et al	2018	Comparative selectivity of herbicides used in wheat crop on the predators Chrysoperla externa and Eriopsis connexa	bentazon	6	benzothiadiazinone	Coleoptera	Coccinellidae	Eriopis	Eriopis connexa	Pred	development time	96	3.59	0.08	0.783837	96	3.55	0.1	0.979796
581	Pasini et al	2018	Comparative selectivity of herbicides used in wheat crop on the predators Chrysoperla externa and Eriopsis connexa	glufosinate	10	phosphinic acid	Coleoptera	Coccinellidae	Eriopis	Eriopis connexa	Pred	development time	96	3.38	0.16	1.56767	96	3	0.22	2.15555
582	Pasini et al	2018	Comparative selectivity of herbicides used in wheat crop on the predators Chrysoperla externa and Eriopsis connexa	glyphosate	9	glycine	Coleoptera	Coccinellidae	Eriopis	Eriopis connexa	Pred	development time	96	3.4	0.1	0.979796	96	3.55	0.1	0.979796
583	Pasini et al	2018	Comparative selectivity of herbicides used in wheat crop on the predators Chrysoperla externa and Eriopsis connexa	glyphosate	9	glycine	Coleoptera	Coccinellidae	Eriopis	Eriopis connexa	Pred	development time	96	2.73	0.13	1.27373	96	3	0.22	2.15555
584	Pasini et al	2018	Comparative selectivity of herbicides used in wheat crop on the predators Chrysoperla externa and Eriopsis connexa	iodosulfuron-methyl	2	sulfonylurea	Coleoptera	Coccinellidae	Eriopis	Eriopis connexa	Pred	development time	96	2.71	0.11	1.07778	96	3	0.22	2.15555
585	Pasini et al	2018	Comparative selectivity of herbicides used in wheat crop on the predators Chrysoperla externa and Eriopsis connexa	metsulfuron-methyl	2	sulfonylurea	Coleoptera	Coccinellidae	Eriopis	Eriopis connexa	Pred	development time	96	2.7	0.11	1.07778	96	3	0.22	2.15555
586	Pasini et al	2018	Comparative selectivity of herbicides used in wheat crop on the predators Chrysoperla externa and Eriopsis connexa	saflufenacil	14	pyrimidinedione	Coleoptera	Coccinellidae	Eriopis	Eriopis connexa	Pred	development time	96	3.32	0.11	1.07778	96	3.55	0.1	0.979796
587	Pasini et al	2018	Comparative selectivity of herbicides used in wheat crop on the predators Chrysoperla externa and Eriopsis connexa	2,4-D	4	phenoxy-carboxylic acid	Coleoptera	Coccinellidae	Eriopis	Eriopis connexa	Pred	reproduction	40	26.77	2.98	18.8472	40	32.73	3.2	20.2386
588	Pasini et al	2018	Comparative selectivity of herbicides used in wheat crop on the predators Chrysoperla externa and Eriopsis connexa	bentazon	6	benzothiadiazinone	Coleoptera	Coccinellidae	Eriopis	Eriopis connexa	Pred	reproduction	40	28.64	3.78	23.9068	40	32.73	3.2	20.2386
589	Pasini et al	2018	Comparative selectivity of herbicides used in wheat crop on the predators Chrysoperla externa and Eriopsis connexa	glufosinate	10	phosphinic acid	Coleoptera	Coccinellidae	Eriopis	Eriopis connexa	Pred	reproduction	40	0	0	0	40	29.4	2.94	18.5942
590	Pasini et al	2018	Comparative selectivity of herbicides used in wheat crop on the predators Chrysoperla externa and Eriopsis connexa	glyphosate	9	glycine	Coleoptera	Coccinellidae	Eriopis	Eriopis connexa	Pred	reproduction	40	28.93	2.04	12.9021	40	32.73	3.2	20.2386
591	Pasini et al	2018	Comparative selectivity of herbicides used in wheat crop on the predators Chrysoperla externa and Eriopsis connexa	glyphosate	9	glycine	Coleoptera	Coccinellidae	Eriopis	Eriopis connexa	Pred	reproduction	40	25	3.41	21.5667	40	29.4	2.94	18.5942
592	Pasini et al	2018	Comparative selectivity of herbicides used in wheat crop on the predators Chrysoperla externa and Eriopsis connexa	iodosulfuron-methyl	2	sulfonylurea	Coleoptera	Coccinellidae	Eriopis	Eriopis connexa	Pred	reproduction	40	30.53	3.17	20.0488	40	29.4	2.94	18.5942
593	Pasini et al	2018	Comparative selectivity of herbicides used in wheat crop on the predators Chrysoperla externa and Eriopsis connexa	metsulfuron-methyl	2	sulfonylurea	Coleoptera	Coccinellidae	Eriopis	Eriopis connexa	Pred	reproduction	40	34.21	2.17	13.7243	40	29.4	2.94	18.5942
594	Pasini et al	2018	Comparative selectivity of herbicides used in wheat crop on the predators Chrysoperla externa and Eriopsis connexa	saflufenacil	14	pyrimidinedione	Coleoptera	Coccinellidae	Eriopis	Eriopis connexa	Pred	reproduction	40	35.09	3.12	19.7326	40	32.73	3.2	20.2386
595	Pasini et al.	2018	Comparative selectivity of herbicides used in wheat crop on the predators Chrysoperla externa and eriopis connexa	2,4-D	4	phenoxy-carboxylic acid	Neuroptera	Chrysopidae	Chrysoperla	Chrysoperla externa	Pred	development time	40	19.73	0.16	1.01193	40	19.87	0.17	1.07517
596	Pasini et al.	2018	Comparative selectivity of herbicides used in wheat crop on the predators Chrysoperla externa and eriopis connexa	bentazon	6	benzothiadiazinone	Neuroptera	Chrysopidae	Chrysoperla	Chrysoperla externa	Pred	development time	40	19.94	0.17	1.07517	40	19.87	0.17	1.07517
597	Pasini et al.	2018	Comparative selectivity of herbicides used in wheat crop on the predators Chrysoperla externa and eriopis connexa	glufosinate	10	phosphinic acid	Neuroptera	Chrysopidae	Chrysoperla	Chrysoperla externa	Pred	development time	40	20.5	0.76	4.80666	40	18.52	0.18	1.13842
598	Pasini et al.	2018	Comparative selectivity of herbicides used in wheat crop on the predators Chrysoperla externa and eriopis connexa	glyphosate	9	glycine	Neuroptera	Chrysopidae	Chrysoperla	Chrysoperla externa	Pred	development time	40	18.85	0.12	0.758947	40	18.52	0.18	1.13842
599	Pasini et al.	2018	Comparative selectivity of herbicides used in wheat crop on the predators Chrysoperla externa and eriopis connexa	glyphosate	9	glycine	Neuroptera	Chrysopidae	Chrysoperla	Chrysoperla externa	Pred	development time	40	19.78	0.22	1.3914	40	19.87	0.17	1.07517
600	Pasini et al.	2018	Comparative selectivity of herbicides used in wheat crop on the predators Chrysoperla externa and eriopis connexa	iodosulfuron-methyl	2	sulfonylurea	Neuroptera	Chrysopidae	Chrysoperla	Chrysoperla externa	Pred	development time	40	18.4	0.2	1.26491	40	18.52	0.18	1.13842
601	Pasini et al.	2018	Comparative selectivity of herbicides used in wheat crop on the predators Chrysoperla externa and eriopis connexa	metsulfuron-methyl	2	sulfonylurea	Neuroptera	Chrysopidae	Chrysoperla	Chrysoperla externa	Pred	development time	40	17.88	0.23	1.45465	40	18.52	0.18	1.13842
602	Pasini et al.	2018	Comparative selectivity of herbicides used in wheat crop on the predators Chrysoperla externa and eriopis connexa	saflufenacil	14	pyrimidinedione	Neuroptera	Chrysopidae	Chrysoperla	Chrysoperla externa	Pred	development time	40	19.18	0.2	1.26491	40	19.87	0.17	1.07517
603	Pasini et al.	2018	Comparative selectivity of herbicides used in wheat crop on the predators Chrysoperla externa and eriopis connexa	2,4-D	4	phenoxy-carboxylic acid	Neuroptera	Chrysopidae	Chrysoperla	Chrysoperla externa	Pred	reproduction	40	19.33	1.29	8.15868	40	22.82	1.96	12.3961
604	Pasini et al.	2018	Comparative selectivity of herbicides used in wheat crop on the predators Chrysoperla externa and eriopis connexa	bentazon	6	benzothiadiazinone	Neuroptera	Chrysopidae	Chrysoperla	Chrysoperla externa	Pred	reproduction	40	27.95	1.95	12.3329	40	22.82	1.96	12.3961
605	Pasini et al.	2018	Comparative selectivity of herbicides used in wheat crop on the predators Chrysoperla externa and eriopis connexa	glyphosate	9	glycine	Neuroptera	Chrysopidae	Chrysoperla	Chrysoperla externa	Pred	reproduction	40	29	1.09	6.89377	40	22.79	2.61	16.5071
606	Pasini et al.	2018	Comparative selectivity of herbicides used in wheat crop on the predators Chrysoperla externa and eriopis connexa	glyphosate	9	glycine	Neuroptera	Chrysopidae	Chrysoperla	Chrysoperla externa	Pred	reproduction	40	27.27	2.3	14.5465	40	22.82	1.96	12.3961
607	Pasini et al.	2018	Comparative selectivity of herbicides used in wheat crop on the predators Chrysoperla externa and eriopis connexa	iodosulfuron-methyl	2	sulfonylurea	Neuroptera	Chrysopidae	Chrysoperla	Chrysoperla externa	Pred	reproduction	40	31.23	2.85	18.025	40	22.79	2.61	16.5071
608	Pasini et al.	2018	Comparative selectivity of herbicides used in wheat crop on the predators Chrysoperla externa and eriopis connexa	metsulfuron-methyl	2	sulfonylurea	Neuroptera	Chrysopidae	Chrysoperla	Chrysoperla externa	Pred	reproduction	40	19.58	5.44	34.4056	40	22.79	2.61	16.5071
609	Pasini et al.	2018	Comparative selectivity of herbicides used in wheat crop on the predators Chrysoperla externa and eriopis connexa	saflufenacil	14	pyrimidinedione	Neuroptera	Chrysopidae	Chrysoperla	Chrysoperla externa	Pred	reproduction	40	23.09	1.72	10.8782	40	22.82	1.96	12.3961
610	Pasini et al.	2018	Comparative selectivity of herbicides used in wheat crop on the predators Chrysoperla externa and eriopis connexa	2,4-D	4	phenoxy-carboxylic acid	Neuroptera	Chrysopidae	Chrysoperla	Chrysoperla externa	Pred	mortality eggs	4	75.9058	3.98551	7.97101	4	78.0797	3.80435	7.6087
611	Pasini et al.	2018	Comparative selectivity of herbicides used in wheat crop on the predators Chrysoperla externa and eriopis connexa	bentazon	6	benzothiadiazinone	Neuroptera	Chrysopidae	Chrysoperla	Chrysoperla externa	Pred	mortality eggs	4	70.471	4.16667	8.33333	4	78.0797	3.80435	7.6087
612	Pasini et al.	2018	Comparative selectivity of herbicides used in wheat crop on the predators Chrysoperla externa and eriopis connexa	glufosinate	10	phosphinic acid	Neuroptera	Chrysopidae	Chrysoperla	Chrysoperla externa	Pred	mortality eggs	4	60.3261	4.71014	9.42029	4	78.0797	3.80435	7.6087
613	Pasini et al.	2018	Comparative selectivity of herbicides used in wheat crop on the predators Chrysoperla externa and eriopis connexa	glyphosate	9	glycine	Neuroptera	Chrysopidae	Chrysoperla	Chrysoperla externa	Pred	mortality eggs	4	76.8116	4.16667	8.33333	4	78.0797	3.80435	7.6087
614	Pasini et al.	2018	Comparative selectivity of herbicides used in wheat crop on the predators Chrysoperla externa and eriopis connexa	glyphosate	9	glycine	Neuroptera	Chrysopidae	Chrysoperla	Chrysoperla externa	Pred	mortality eggs	4	72.8261	5.97826	11.9565	4	78.0797	3.80435	7.6087
615	Pasini et al.	2018	Comparative selectivity of herbicides used in wheat crop on the predators Chrysoperla externa and eriopis connexa	iodosulfuron-methyl	2	sulfonylurea	Neuroptera	Chrysopidae	Chrysoperla	Chrysoperla externa	Pred	mortality eggs	4	63.4058	3.26087	6.52174	4	78.0797	3.80435	7.6087
616	Pasini et al.	2018	Comparative selectivity of herbicides used in wheat crop on the predators Chrysoperla externa and eriopis connexa	metsulfuron-methyl	2	sulfonylurea	Neuroptera	Chrysopidae	Chrysoperla	Chrysoperla externa	Pred	mortality eggs	4	48.7319	5.25362	10.5072	4	78.0797	3.80435	7.6087
617	Pasini et al.	2018	Comparative selectivity of herbicides used in wheat crop on the predators Chrysoperla externa and eriopis connexa	saflufenacil	14	pyrimidinedione	Neuroptera	Chrysopidae	Chrysoperla	Chrysoperla externa	Pred	mortality eggs	4	57.2464	4.71014	9.42029	4	78.0797	3.80435	7.6087
618	Pekár and Beneš	2008	Aged pesticide residues are detrimental to agrobiont spiders (Araneae)	clomazone	13	isoxazolidinone	Araneae	Lycosidae	Pardosa	Pardosa palustris	Pred	movement	20	218	42	187.83	20	233	32	143.108
619	Pekár and Beneš	2008	Aged pesticide residues are detrimental to agrobiont spiders (Araneae)	clomazone	13	isoxazolidinone	Araneae	Lycosidae	Pardosa	Pardosa palustris	Pred	repellency	20	33.6	4.4	19.6774	20	27.7	5.6	25.044
731	Pontes et al	2020	A glyphosate-based herbicide in a free-choice test on parasitism, emergence, and female-biased sex ratio of 10 Trichogrammatidae	glyphosate	9	glycine	Hymenoptera	Trichogrammatidae	Trichogramma	Trichogramma acacioi	Para	predation	200	50.89	5.07	71.7006	200	69.63	4.7	66.468
732	Pontes et al	2020	A glyphosate-based herbicide in a free-choice test on parasitism, emergence, and female-biased sex ratio of 10 Trichogrammatidae	glyphosate	9	glycine	Hymenoptera	Trichogrammatidae	Trichogramma	Trichogramma annulata	Para	predation	200	41.78	10.03	141.846	200	58.27	3.24	45.8205
733	Pontes et al	2020	A glyphosate-based herbicide in a free-choice test on parasitism, emergence, and female-biased sex ratio of 10 Trichogrammatidae	glyphosate	9	glycine	Hymenoptera	Trichogrammatidae	Trichogramma	Trichogramma atopovirilia	Para	predation	200	59.78	6.66	94.1866	200	39.51	2.33	32.9512
734	Pontes et al	2020	A glyphosate-based herbicide in a free-choice test on parasitism, emergence, and female-biased sex ratio of 10 Trichogrammatidae	glyphosate	9	glycine	Hymenoptera	Trichogrammatidae	Trichogramma	Trichogramma bennetti	Para	predation	200	0.22	0.21	2.96985	200	55.56	2.45	34.6482
735	Pontes et al	2020	A glyphosate-based herbicide in a free-choice test on parasitism, emergence, and female-biased sex ratio of 10 Trichogrammatidae	glyphosate	9	glycine	Hymenoptera	Trichogrammatidae	Trichogramma	Trichogramma bruni	Para	predation	200	38.89	11.32	160.089	200	59.68	5.05	71.4178
736	Pontes et al	2020	A glyphosate-based herbicide in a free-choice test on parasitism, emergence, and female-biased sex ratio of 10 Trichogrammatidae	glyphosate	9	glycine	Hymenoptera	Trichogrammatidae	Trichogramma	Trichogramma brasiliensis	Para	predation	200	56.44	3	42.4264	200	67.5	3.62	51.1945
737	Pontes et al	2020	A glyphosate-based herbicide in a free-choice test on parasitism, emergence, and female-biased sex ratio of 10 Trichogrammatidae	glyphosate	9	glycine	Hymenoptera	Trichogrammatidae	Trichogramma	Trichogramma demoraesi	Para	predation	200	66.89	10.64	150.472	200	48.4	8.24	116.531
738	Pontes et al	2020	A glyphosate-based herbicide in a free-choice test on parasitism, emergence, and female-biased sex ratio of 10 Trichogrammatidae	glyphosate	9	glycine	Hymenoptera	Trichogrammatidae	Trichogramma	Trichogramma galloi	Para	predation	200	2.44	1.97	27.86	200	39.85	5.13	72.5492
739	Pontes et al	2020	A glyphosate-based herbicide in a free-choice test on parasitism, emergence, and female-biased sex ratio of 10 Trichogrammatidae	glyphosate	9	glycine	Hymenoptera	Trichogrammatidae	Trichogramma	Trichogramma pretiosum	Para	predation	200	0	0	0	200	38.52	2.74	38.7495
740	Pontes et al	2020	A glyphosate-based herbicide in a free-choice test on parasitism, emergence, and female-biased sex ratio of 10 Trichogrammatidae	glyphosate	9	glycine	Hymenoptera	Trichogrammatidae	Trichogramma	Trichogramma soaresi	Para	predation	200	63.11	11.98	169.423	200	44.44	3.19	45.1134
741	Pontes et al	2020	A glyphosate-based herbicide in a free-choice test on parasitism, emergence, and female-biased sex ratio of 10 Trichogrammatidae	glyphosate	9	glycine	Hymenoptera	Trichogrammatidae	Trichogramma	Trichogramma acacioi	Para	mortality juvenile	200	81.28	2.51	35.4968	200	81.95	2.29	32.3855
742	Pontes et al	2020	A glyphosate-based herbicide in a free-choice test on parasitism, emergence, and female-biased sex ratio of 10 Trichogrammatidae	glyphosate	9	glycine	Hymenoptera	Trichogrammatidae	Trichogramma	Trichogramma annulata	Para	mortality juvenile	200	51.64	14.1	199.404	200	82.54	3.84	54.3058
743	Pontes et al	2020	A glyphosate-based herbicide in a free-choice test on parasitism, emergence, and female-biased sex ratio of 10 Trichogrammatidae	glyphosate	9	glycine	Hymenoptera	Trichogrammatidae	Trichogramma	Trichogramma atopovirilia	Para	mortality juvenile	200	73.93	4.64	65.6195	200	72.84	5.27	74.5291
744	Pontes et al	2020	A glyphosate-based herbicide in a free-choice test on parasitism, emergence, and female-biased sex ratio of 10 Trichogrammatidae	glyphosate	9	glycine	Hymenoptera	Trichogrammatidae	Trichogramma	Trichogramma bennetti	Para	mortality juvenile	200	10	10	141.421	200	92.49	1.63	23.0517
745	Pontes et al	2020	A glyphosate-based herbicide in a free-choice test on parasitism, emergence, and female-biased sex ratio of 10 Trichogrammatidae	glyphosate	9	glycine	Hymenoptera	Trichogrammatidae	Trichogramma	Trichogramma bruni	Para	mortality juvenile	200	43	14.6	206.475	200	98.33	0.78	11.0309
746	Pontes et al	2020	A glyphosate-based herbicide in a free-choice test on parasitism, emergence, and female-biased sex ratio of 10 Trichogrammatidae	glyphosate	9	glycine	Hymenoptera	Trichogrammatidae	Trichogramma	Trichogramma brasiliensis	Para	mortality juvenile	200	90.35	2.28	32.2441	200	90.33	1.01	14.2836
747	Pontes et al	2020	A glyphosate-based herbicide in a free-choice test on parasitism, emergence, and female-biased sex ratio of 10 Trichogrammatidae	glyphosate	9	glycine	Hymenoptera	Trichogrammatidae	Trichogramma	Trichogramma demoraesi	Para	mortality juvenile	200	67.75	11.71	165.604	200	93.24	2.53	35.7796
748	Pontes et al	2020	A glyphosate-based herbicide in a free-choice test on parasitism, emergence, and female-biased sex ratio of 10 Trichogrammatidae	glyphosate	9	glycine	Hymenoptera	Trichogrammatidae	Trichogramma	Trichogramma galloi	Para	mortality juvenile	200	27.78	14.27	201.808	200	62.22	4.81	68.0237
749	Pontes et al	2020	A glyphosate-based herbicide in a free-choice test on parasitism, emergence, and female-biased sex ratio of 10 Trichogrammatidae	glyphosate	9	glycine	Hymenoptera	Trichogrammatidae	Trichogramma	Trichogramma pretiosum	Para	mortality juvenile	200	0	0	0	200	100	0	0
750	Pontes et al	2020	A glyphosate-based herbicide in a free-choice test on parasitism, emergence, and female-biased sex ratio of 10 Trichogrammatidae	glyphosate	9	glycine	Hymenoptera	Trichogrammatidae	Trichogramma	Trichogramma soaresi	Para	mortality juvenile	200	65.96	11.38	160.938	200	83.17	3.01	42.5678
751	Pontes et al	2020	A glyphosate-based herbicide in a free-choice test on parasitism, emergence, and female-biased sex ratio of 10 Trichogrammatidae	glyphosate	9	glycine	Hymenoptera	Trichogrammatidae	Trichogramma	Trichogramma acacioi	Para	sex ratio	200	0.85	0.01	0.141421	200	0.85	0.02	0.282843
752	Pontes et al	2020	A glyphosate-based herbicide in a free-choice test on parasitism, emergence, and female-biased sex ratio of 10 Trichogrammatidae	glyphosate	9	glycine	Hymenoptera	Trichogrammatidae	Trichogramma	Trichogramma annulata	Para	sex ratio	200	0.6	0.16	2.26274	200	1	0	0
753	Pontes et al	2020	A glyphosate-based herbicide in a free-choice test on parasitism, emergence, and female-biased sex ratio of 10 Trichogrammatidae	glyphosate	9	glycine	Hymenoptera	Trichogrammatidae	Trichogramma	Trichogramma atopovirilia	Para	sex ratio	200	0.92	0.01	0.141421	200	0.8	0.04	0.565685
754	Pontes et al	2020	A glyphosate-based herbicide in a free-choice test on parasitism, emergence, and female-biased sex ratio of 10 Trichogrammatidae	glyphosate	9	glycine	Hymenoptera	Trichogrammatidae	Trichogramma	Trichogramma bennetti	Para	sex ratio	200	0.1	0.1	1.41421	200	1	0	0
755	Pontes et al	2020	A glyphosate-based herbicide in a free-choice test on parasitism, emergence, and female-biased sex ratio of 10 Trichogrammatidae	glyphosate	9	glycine	Hymenoptera	Trichogrammatidae	Trichogramma	Trichogramma bruni	Para	sex ratio	200	0.5	0.16	2.26274	200	0.99	0.01	0.141421
756	Pontes et al	2020	A glyphosate-based herbicide in a free-choice test on parasitism, emergence, and female-biased sex ratio of 10 Trichogrammatidae	glyphosate	9	glycine	Hymenoptera	Trichogrammatidae	Trichogramma	Trichogramma brasiliensis	Para	sex ratio	200	1	0	0	200	1	0	0
757	Pontes et al	2020	A glyphosate-based herbicide in a free-choice test on parasitism, emergence, and female-biased sex ratio of 10 Trichogrammatidae	glyphosate	9	glycine	Hymenoptera	Trichogrammatidae	Trichogramma	Trichogramma demoraesi	Para	sex ratio	200	0.8	0.13	1.83848	200	1	0	0
758	Pontes et al	2020	A glyphosate-based herbicide in a free-choice test on parasitism, emergence, and female-biased sex ratio of 10 Trichogrammatidae	glyphosate	9	glycine	Hymenoptera	Trichogrammatidae	Trichogramma	Trichogramma galloi	Para	sex ratio	200	0.3	0.15	2.12132	200	0.91	0.02	0.282843
759	Pontes et al	2020	A glyphosate-based herbicide in a free-choice test on parasitism, emergence, and female-biased sex ratio of 10 Trichogrammatidae	glyphosate	9	glycine	Hymenoptera	Trichogrammatidae	Trichogramma	Trichogramma pretiosum	Para	sex ratio	200	0	0	0	200	1	0	0
760	Pontes et al	2020	A glyphosate-based herbicide in a free-choice test on parasitism, emergence, and female-biased sex ratio of 10 Trichogrammatidae	glyphosate	9	glycine	Hymenoptera	Trichogrammatidae	Trichogramma	Trichogramma soaresi	Para	sex ratio	200	0.8	0.13	1.83848	200	1	0	0
623	Rittman et al.	2013	Glyphosate-based herbicide has contrasting effects on prey capture by two co-occurring wolf spider species	glyphosate	9	glycine	Araneae	Lycosidae	Pardosa	Pardosa milvina	Pred	predation	11	1.3	0.8	4	11	1.7	1.2	6
624	Rittman et al.	2013	Glyphosate-based herbicide has contrasting effects on prey capture by two co-occurring wolf spider species	glyphosate	9	glycine	Araneae	Lycosidae	Tigrosa	Tigrosa helluo	Pred	predation	14	0.2	0.1	0.5	14	120.2	54.1	270.5
620	Santos et al	2019	Selectivity of registered pesticides for the corn crop on immature stages of Trichogramma pretiosum (Hymenoptera: Trichogrammatidae)	atrazine	5	triazine	Hymenoptera	Trichogrammatidae	Trichogramma	Trichogramma pretiosum	Para	longevity	45	9.6	3.48	23.3445	45	26.4	5.3	35.5535
621	Santos et al	2019	Selectivity of registered pesticides for the corn crop on immature stages of Trichogramma pretiosum (Hymenoptera: Trichogrammatidae)	nicosulfuron	2	sulfonylurea	Hymenoptera	Trichogrammatidae	Trichogramma	Trichogramma pretiosum	Para	longevity	45	15.6	3.6	24.1495	45	26.4	5.3	35.5535
622	Santos et al	2019	Selectivity of registered pesticides for the corn crop on immature stages of Trichogramma pretiosum (Hymenoptera: Trichogrammatidae)	paraquat	22	bipyridylium	Hymenoptera	Trichogrammatidae	Trichogramma	Trichogramma pretiosum	Para	longevity	45	20.4	2.56	17.173	45	26.4	5.3	35.5535
625	Saska et al.	2017	Treating prey with glyphosate does not alter the demographic parameters and predation of the Harmonia axyridis (Coleoptera: Coccinellidae)	glyphosate	9	glycine	Hemiptera	Pentatomidae	Podisus	Podisus nigrispinus	Pred	development time	8	25.9	0.2	0.565685	8	26.2	0.2	0.565685
626	Saska et al.	2017	Treating prey with glyphosate does not alter the demographic parameters and predation of the Harmonia axyridis (Coleoptera: Coccinellidae)	glyphosate	9	glycine	Hemiptera	Pentatomidae	Podisus	Podisus nigrispinus	Pred	development time	8	25.7	0.3	0.848528	8	26.2	0.2	0.565685
627	Saska et al.	2017	Treating prey with glyphosate does not alter the demographic parameters and predation of the Harmonia axyridis (Coleoptera: Coccinellidae)	glyphosate	9	glycine	Hemiptera	Pentatomidae	Podisus	Podisus nigrispinus	Pred	development time	8	26.2	0.3	0.848528	8	26.2	0.2	0.565685
628	Saska et al.	2017	Treating prey with glyphosate does not alter the demographic parameters and predation of the Harmonia axyridis (Coleoptera: Coccinellidae)	glyphosate	9	glycine	Hemiptera	Pentatomidae	Podisus	Podisus nigrispinus	Pred	development time	56	61.48	2.99	22.3751	56	56.97	3.64	27.2393
629	Saska et al.	2017	Treating prey with glyphosate does not alter the demographic parameters and predation of the Harmonia axyridis (Coleoptera: Coccinellidae)	glyphosate	9	glycine	Hemiptera	Pentatomidae	Podisus	Podisus nigrispinus	Pred	longevity	56	67.72	4.68	35.0219	56	57.88	5.02	37.5662
630	Saska et al.	2017	Treating prey with glyphosate does not alter the demographic parameters and predation of the Harmonia axyridis (Coleoptera: Coccinellidae)	glyphosate	9	glycine	Hemiptera	Pentatomidae	Podisus	Podisus nigrispinus	Pred	longevity	15	87.8	7.4	28.6601	15	71.7	7.6	29.4347
631	Saska et al.	2017	Treating prey with glyphosate does not alter the demographic parameters and predation of the Harmonia axyridis (Coleoptera: Coccinellidae)	glyphosate	9	glycine	Hemiptera	Pentatomidae	Podisus	Podisus nigrispinus	Pred	longevity	15	53.9	9.2	35.6314	15	71.7	7.6	29.4347
632	Saska et al.	2017	Treating prey with glyphosate does not alter the demographic parameters and predation of the Harmonia axyridis (Coleoptera: Coccinellidae)	glyphosate	9	glycine	Hemiptera	Pentatomidae	Podisus	Podisus nigrispinus	Pred	longevity	15	56.3	10.8	41.8282	15	71.7	7.6	29.4347
633	Saska et al.	2017	Treating prey with glyphosate does not alter the demographic parameters and predation of the Harmonia axyridis (Coleoptera: Coccinellidae)	glyphosate	9	glycine	Hemiptera	Pentatomidae	Podisus	Podisus nigrispinus	Pred	reproduction	56	170.76	22.94	171.667	56	168.29	25.85	193.444
634	Saska et al.	2017	Treating prey with glyphosate does not alter the demographic parameters and predation of the Harmonia axyridis (Coleoptera: Coccinellidae)	glyphosate	9	glycine	Hemiptera	Pentatomidae	Podisus	Podisus nigrispinus	Pred	reproduction	15	798	63	243.998	15	609	73	282.728
635	Saska et al.	2017	Treating prey with glyphosate does not alter the demographic parameters and predation of the Harmonia axyridis (Coleoptera: Coccinellidae)	glyphosate	9	glycine	Hemiptera	Pentatomidae	Podisus	Podisus nigrispinus	Pred	reproduction	15	496	92	356.314	15	609	73	282.728
636	Saska et al.	2017	Treating prey with glyphosate does not alter the demographic parameters and predation of the Harmonia axyridis (Coleoptera: Coccinellidae)	glyphosate	9	glycine	Hemiptera	Pentatomidae	Podisus	Podisus nigrispinus	Pred	reproduction	15	523	102	395.044	15	609	73	282.728
637	Saska et al.	2017	Treating prey with glyphosate does not alter the demographic parameters and predation of the Harmonia axyridis (Coleoptera: Coccinellidae)	glyphosate	9	glycine	Hemiptera	Pentatomidae	Podisus	Podisus nigrispinus	Pred	Size	8	73.5	1.4	3.9598	8	70.3	1.7	4.80833
638	Saska et al.	2017	Treating prey with glyphosate does not alter the demographic parameters and predation of the Harmonia axyridis (Coleoptera: Coccinellidae)	glyphosate	9	glycine	Hemiptera	Pentatomidae	Podisus	Podisus nigrispinus	Pred	Size	8	72.2	1.6	4.52548	8	70.3	1.7	4.80833
639	Saska et al.	2017	Treating prey with glyphosate does not alter the demographic parameters and predation of the Harmonia axyridis (Coleoptera: Coccinellidae)	glyphosate	9	glycine	Hemiptera	Pentatomidae	Podisus	Podisus nigrispinus	Pred	Size	8	70.2	2.2	6.22254	8	70.3	1.7	4.80833
640	Saska et al.	2017	Treating prey with glyphosate does not alter the demographic parameters and predation of the Harmonia axyridis (Coleoptera: Coccinellidae)	glyphosate	9	glycine	Hemiptera	Pentatomidae	Podisus	Podisus nigrispinus	Pred	mortality eggs	56	72.1	0.03	0.224499	56	81.87	0.02	0.149666
641	Saska et al.	2017	Treating prey with glyphosate does not alter the demographic parameters and predation of the Harmonia axyridis (Coleoptera: Coccinellidae)	glyphosate	9	glycine	Hemiptera	Pentatomidae	Podisus	Podisus nigrispinus	Pred	mortality eggs	15	83	2.6	10.0698	15	77.1	5.4	20.9141
642	Saska et al.	2017	Treating prey with glyphosate does not alter the demographic parameters and predation of the Harmonia axyridis (Coleoptera: Coccinellidae)	glyphosate	9	glycine	Hemiptera	Pentatomidae	Podisus	Podisus nigrispinus	Pred	mortality eggs	15	85.4	4.8	18.5903	15	77.1	5.4	20.9141
643	Saska et al.	2017	Treating prey with glyphosate does not alter the demographic parameters and predation of the Harmonia axyridis (Coleoptera: Coccinellidae)	glyphosate	9	glycine	Hemiptera	Pentatomidae	Podisus	Podisus nigrispinus	Pred	mortality eggs	15	81.4	6.7	25.949	15	77.1	5.4	20.9141
644	Saska et al.	2017	Treating prey with glyphosate does not alter the demographic parameters and predation of the Harmonia axyridis (Coleoptera: Coccinellidae)	glyphosate	9	glycine	Hemiptera	Pentatomidae	Podisus	Podisus nigrispinus	Pred	mortality juvenile	56	0.245	0.059	0.441516	56	0.34	0.007	0.0523832
768	Schmidt-Jeffris et al	2022 - unpublished data at time of analysis	Nontarget impacts of herbicides on spiders in orchards	2,4-D	4	phenoxy-carboxylic acid	Araneae	Salticidae	Pelegrina	Pelegrina aeneola	Pred	movement	10	352.756	58.7998	185.941	10	387.303	44.8618	141.866
769	Schmidt-Jeffris et al	2022 - unpublished data at time of analysis	Nontarget impacts of herbicides on spiders in orchards	2,4-D	4	phenoxy-carboxylic acid	Araneae	Philodromidae	Philodromus	Philodromus cespitum	Pred	movement	10	228.705	78.2133	247.332	10	71.6343	21.154	66.8947
770	Schmidt-Jeffris et al	2022 - unpublished data at time of analysis	Nontarget impacts of herbicides on spiders in orchards	2,4-D	4	phenoxy-carboxylic acid	Araneae	Salticidae	Phaneus	Phaneus watonus	Pred	movement	10	182.306	42.8893	135.628	10	230.505	60.6047	191.649
771	Schmidt-Jeffris et al	2022 - unpublished data at time of analysis	Nontarget impacts of herbicides on spiders in orchards	glufosinate	10	phosphinic acid	Araneae	Salticidae	Pelegrina	Pelegrina aeneola	Pred	movement	10	274.887	34.1691	108.052	10	387.303	44.8618	141.866
772	Schmidt-Jeffris et al	2022 - unpublished data at time of analysis	Nontarget impacts of herbicides on spiders in orchards	glufosinate	10	phosphinic acid	Araneae	Philodromidae	Philodromus	Philodromus cespitum	Pred	movement	10	287.9	111.339	352.084	10	71.6343	21.154	66.8947
773	Schmidt-Jeffris et al	2022 - unpublished data at time of analysis	Nontarget impacts of herbicides on spiders in orchards	glufosinate	10	phosphinic acid	Araneae	Salticidae	Phaneus	Phaneus watonus	Pred	movement	10	286.17	55.1024	174.249	10	230.505	60.6047	191.649
774	Schmidt-Jeffris et al	2022 - unpublished data at time of analysis	Nontarget impacts of herbicides on spiders in orchards	glyphosate	9	glycine	Araneae	Salticidae	Pelegrina	Pelegrina aeneola	Pred	movement	10	387.42	66.094	209.008	10	387.303	44.8618	141.866
775	Schmidt-Jeffris et al	2022 - unpublished data at time of analysis	Nontarget impacts of herbicides on spiders in orchards	glyphosate	9	glycine	Araneae	Philodromidae	Philodromus	Philodromus cespitum	Pred	movement	10	315.355	81.1465	256.608	10	71.6343	21.154	66.8947
776	Schmidt-Jeffris et al	2022 - unpublished data at time of analysis	Nontarget impacts of herbicides on spiders in orchards	glyphosate	9	glycine	Araneae	Salticidae	Phaneus	Phaneus watonus	Pred	movement	10	266.827	48.5661	153.579	10	230.505	60.6047	191.649
777	Schmidt-Jeffris et al	2022 - unpublished data at time of analysis	Nontarget impacts of herbicides on spiders in orchards	halosulfuron	2	sulfonylurea	Araneae	Salticidae	Pelegrina	Pelegrina aeneola	Pred	movement	10	291.809	75.2882	238.082	10	387.303	44.8618	141.866
778	Schmidt-Jeffris et al	2022 - unpublished data at time of analysis	Nontarget impacts of herbicides on spiders in orchards	halosulfuron	2	sulfonylurea	Araneae	Philodromidae	Philodromus	Philodromus cespitum	Pred	movement	10	508.013	146.683	463.852	10	71.6343	21.154	66.8947
779	Schmidt-Jeffris et al	2022 - unpublished data at time of analysis	Nontarget impacts of herbicides on spiders in orchards	halosulfuron	2	sulfonylurea	Araneae	Salticidae	Phaneus	Phaneus watonus	Pred	movement	10	294.431	44.9617	142.181	10	230.505	60.6047	191.649
780	Schmidt-Jeffris et al	2022 - unpublished data at time of analysis	Nontarget impacts of herbicides on spiders in orchards	paraquat	22	bipyridylium	Araneae	Salticidae	Pelegrina	Pelegrina aeneola	Pred	movement	10	323.234	50.9764	161.201	10	387.303	44.8618	141.866
781	Schmidt-Jeffris et al	2022 - unpublished data at time of analysis	Nontarget impacts of herbicides on spiders in orchards	paraquat	22	bipyridylium	Araneae	Philodromidae	Philodromus	Philodromus cespitum	Pred	movement	10	390.273	117.818	372.574	10	71.6343	21.154	66.8947
782	Schmidt-Jeffris et al	2022 - unpublished data at time of analysis	Nontarget impacts of herbicides on spiders in orchards	paraquat	22	bipyridylium	Araneae	Salticidae	Phaneus	Phaneus watonus	Pred	movement	10	188.592	36.8631	116.571	10	230.505	60.6047	191.649
783	Schmidt-Jeffris et al	2022 - unpublished data at time of analysis	Nontarget impacts of herbicides on spiders in orchards	rimsulfuron	2	sulfonylurea	Araneae	Salticidae	Pelegrina	Pelegrina aeneola	Pred	movement	10	191.736	33.9259	107.283	10	387.303	44.8618	141.866
784	Schmidt-Jeffris et al	2022 - unpublished data at time of analysis	Nontarget impacts of herbicides on spiders in orchards	rimsulfuron	2	sulfonylurea	Araneae	Philodromidae	Philodromus	Philodromus cespitum	Pred	movement	10	290.168	74.6892	236.188	10	71.6343	21.154	66.8947
785	Schmidt-Jeffris et al	2022 - unpublished data at time of analysis	Nontarget impacts of herbicides on spiders in orchards	rimsulfuron	2	sulfonylurea	Araneae	Salticidae	Phaneus	Phaneus watonus	Pred	movement	10	187.965	25.6573	81.1354	10	230.505	60.6047	191.649
761	Schmidt-Jeffris et al	unpublished	Nontarget impacts of herbicides on augmentation biocontrol agents (working title)	2,4-D	4	phenoxy-carboxylic acid	Coleoptera	Coccinellidae	Hippodamia	Hippodamia convergens	Pred	repellency	10	907.657	113.439	358.724	10	889.039	113.707	359.574
762	Schmidt-Jeffris et al	unpublished	Nontarget impacts of herbicides on augmentation biocontrol agents (working title)	glufosinate	10	phosphinic acid	Coleoptera	Coccinellidae	Hippodamia	Hippodamia convergens	Pred	repellency	10	1125.9	115.985	366.776	10	705.915	121.423	383.972
763	Schmidt-Jeffris et al	unpublished	Nontarget impacts of herbicides on augmentation biocontrol agents (working title)	glyphosate	9	glycine	Coleoptera	Coccinellidae	Hippodamia	Hippodamia convergens	Pred	repellency	10	1048.19	167.396	529.352	10	774.712	164.113	518.97
764	Schmidt-Jeffris et al	unpublished	Nontarget impacts of herbicides on augmentation biocontrol agents (working title)	halosulfuron	2	sulfonylurea	Coleoptera	Coccinellidae	Hippodamia	Hippodamia convergens	Pred	repellency	10	997.598	80.3695	254.151	10	836.978	74.6398	236.032
765	Schmidt-Jeffris et al	unpublished	Nontarget impacts of herbicides on augmentation biocontrol agents (working title)	oxyfluorfen	14	diphenylether	Coleoptera	Coccinellidae	Hippodamia	Hippodamia convergens	Pred	repellency	10	1127.54	79.4794	251.336	10	624.494	97.1385	307.179
766	Schmidt-Jeffris et al	unpublished	Nontarget impacts of herbicides on augmentation biocontrol agents (working title)	paraquat	22	bipyridylium	Coleoptera	Coccinellidae	Hippodamia	Hippodamia convergens	Pred	repellency	10	1215.52	101.033	319.496	10	761.177	134.396	424.999
767	Schmidt-Jeffris et al	unpublished	Nontarget impacts of herbicides on augmentation biocontrol agents (working title)	rimsulfuron	2	sulfonylurea	Coleoptera	Coccinellidae	Hippodamia	Hippodamia convergens	Pred	repellency	10	929.89	112.746	356.535	10	695.178	95.2744	301.284
645	Schneider et al	2009	Impact of glyphosate on the development, fertility and demography of Chrysoperla externa (Neuroptera: Chrysopidae): Ecological approach	glyphosate	9	glycine	Neuroptera	Chrysopidae	Chrysoperla	Chrysoperla externa	Pred	development time	79	17.3	0.3	2.66646	95	19.4	0.1	0.974679
646	Schneider et al	2009	Impact of glyphosate on the development, fertility and demography of Chrysoperla externa (Neuroptera: Chrysopidae): Ecological approach	glyphosate	9	glycine	Neuroptera	Chrysopidae	Chrysoperla	Chrysoperla externa	Pred	longevity	32	49.8	4.4	24.8902	49	87	2.1	14.7
647	Schneider et al	2009	Impact of glyphosate on the development, fertility and demography of Chrysoperla externa (Neuroptera: Chrysopidae): Ecological approach	glyphosate	9	glycine	Neuroptera	Chrysopidae	Chrysoperla	Chrysoperla externa	Pred	reproduction	32	681.09	39.5	223.446	49	1469.1	96	672
648	Schneider et al	2009	Impact of glyphosate on the development, fertility and demography of Chrysoperla externa (Neuroptera: Chrysopidae): Ecological approach	glyphosate	9	glycine	Neuroptera	Chrysopidae	Chrysoperla	Chrysoperla externa	Pred	mortality eggs	15	12.78	1.36	5.26726	15	71.28	0.46	1.78157
649	Stecca et al	2016	Side-effects of glyphosate to the parasitoid Telenomus remus Nixon (Hymenoptera: Platygastridae)	glyphosate	9	glycine	Hymenoptera	Platygastridae	Telenomus	Telenomus remus	Para	predation	5	80.9	5.2	11.6276	5	72.5	5.3	11.8512
650	Stecca et al	2016	Side-effects of glyphosate to the parasitoid Telenomus remus Nixon (Hymenoptera: Platygastridae)	glyphosate	9	glycine	Hymenoptera	Platygastridae	Telenomus	Telenomus remus	Para	predation	5	81.7	5.8	12.9692	5	72.5	5.3	11.8512
651	Stecca et al	2016	Side-effects of glyphosate to the parasitoid Telenomus remus Nixon (Hymenoptera: Platygastridae)	glyphosate	9	glycine	Hymenoptera	Platygastridae	Telenomus	Telenomus remus	Para	predation	5	68.1	5.96	13.327	5	72.5	5.3	11.8512
652	Stecca et al	2016	Side-effects of glyphosate to the parasitoid Telenomus remus Nixon (Hymenoptera: Platygastridae)	glyphosate	9	glycine	Hymenoptera	Platygastridae	Telenomus	Telenomus remus	Para	predation	5	66.2	6.9	15.4289	5	72.5	5.3	11.8512
653	Stecca et al	2016	Side-effects of glyphosate to the parasitoid Telenomus remus Nixon (Hymenoptera: Platygastridae)	glyphosate	9	glycine	Hymenoptera	Platygastridae	Telenomus	Telenomus remus	Para	predation	5	68	9.1	20.3482	5	72.5	5.3	11.8512
654	Stecca et al	2016	Side-effects of glyphosate to the parasitoid Telenomus remus Nixon (Hymenoptera: Platygastridae)	glyphosate	9	glycine	Hymenoptera	Platygastridae	Telenomus	Telenomus remus	Para	reproduction	5	95.6	1.4	3.1305	5	85.8	4.5	10.0623
655	Stecca et al	2016	Side-effects of glyphosate to the parasitoid Telenomus remus Nixon (Hymenoptera: Platygastridae)	glyphosate	9	glycine	Hymenoptera	Platygastridae	Telenomus	Telenomus remus	Para	reproduction	5	97	2.2	4.91935	5	85.8	4.5	10.0623
656	Stecca et al	2016	Side-effects of glyphosate to the parasitoid Telenomus remus Nixon (Hymenoptera: Platygastridae)	glyphosate	9	glycine	Hymenoptera	Platygastridae	Telenomus	Telenomus remus	Para	reproduction	5	92.7	2.4	5.36656	5	85.8	4.5	10.0623
657	Stecca et al	2016	Side-effects of glyphosate to the parasitoid Telenomus remus Nixon (Hymenoptera: Platygastridae)	glyphosate	9	glycine	Hymenoptera	Platygastridae	Telenomus	Telenomus remus	Para	reproduction	5	80.8	4.4	9.8387	5	85.8	4.5	10.0623
658	Stecca et al	2016	Side-effects of glyphosate to the parasitoid Telenomus remus Nixon (Hymenoptera: Platygastridae)	glyphosate	9	glycine	Hymenoptera	Platygastridae	Telenomus	Telenomus remus	Para	reproduction	5	88	4.5	10.0623	5	85.8	4.5	10.0623
659	Stecca et al	2016	Side-effects of glyphosate to the parasitoid Telenomus remus Nixon (Hymenoptera: Platygastridae)	glyphosate	9	glycine	Hymenoptera	Platygastridae	Telenomus	Telenomus remus	Para	mortality juvenile	5	98.3	0.5	1.11803	5	98.4	0.8	1.78885
660	Stecca et al	2016	Side-effects of glyphosate to the parasitoid Telenomus remus Nixon (Hymenoptera: Platygastridae)	glyphosate	9	glycine	Hymenoptera	Platygastridae	Telenomus	Telenomus remus	Para	mortality juvenile	5	98.1	0.7	1.56525	5	98.4	0.8	1.78885
661	Stecca et al	2016	Side-effects of glyphosate to the parasitoid Telenomus remus Nixon (Hymenoptera: Platygastridae)	glyphosate	9	glycine	Hymenoptera	Platygastridae	Telenomus	Telenomus remus	Para	mortality juvenile	5	96.1	0.7	1.56525	5	98.4	0.8	1.78885
662	Stecca et al	2016	Side-effects of glyphosate to the parasitoid Telenomus remus Nixon (Hymenoptera: Platygastridae)	glyphosate	9	glycine	Hymenoptera	Platygastridae	Telenomus	Telenomus remus	Para	mortality juvenile	5	96.3	0.9	2.01246	5	98.4	0.8	1.78885
663	Stecca et al	2016	Side-effects of glyphosate to the parasitoid Telenomus remus Nixon (Hymenoptera: Platygastridae)	glyphosate	9	glycine	Hymenoptera	Platygastridae	Telenomus	Telenomus remus	Para	mortality juvenile	5	96.3	1.3	2.90689	5	98.4	0.8	1.78885
786	Stefanello Júnior et al.	2008	Selectivity of herbicides registered on corn to Trichogramma pretiosum (Hymenoptera: Trichogrammatidae)	atrazine	5	triazine	Hymenoptera	Trichogrammatidae	Trichogramma	Trichogramma pretiosum	Para	predation	4	24.48	1.48	2.96	4	25.19	0.84	1.68
787	Stefanello Júnior et al.	2008	Selectivity of herbicides registered on corn to Trichogramma pretiosum (Hymenoptera: Trichogrammatidae)	atrazine	5	triazine	Hymenoptera	Trichogrammatidae	Trichogramma	Trichogramma pretiosum	Para	predation	4	17.12	0.85	1.7	4	25.19	0.84	1.68
788	Stefanello Júnior et al.	2008	Selectivity of herbicides registered on corn to Trichogramma pretiosum (Hymenoptera: Trichogrammatidae)	atrazine + simazine	5	triazine	Hymenoptera	Trichogrammatidae	Trichogramma	Trichogramma pretiosum	Para	predation	4	14.93	1.44	2.88	4	25.19	0.84	1.68
789	Stefanello Júnior et al.	2008	Selectivity of herbicides registered on corn to Trichogramma pretiosum (Hymenoptera: Trichogrammatidae)	atrazine + S-metolachlor	5+15	triazine+chloroacetamide	Hymenoptera	Trichogrammatidae	Trichogramma	Trichogramma pretiosum	Para	predation	4	0.16	0.14	0.28	4	25.19	0.84	1.68
790	Stefanello Júnior et al.	2008	Selectivity of herbicides registered on corn to Trichogramma pretiosum (Hymenoptera: Trichogrammatidae)	glyphosate	9	glycine	Hymenoptera	Trichogrammatidae	Trichogramma	Trichogramma pretiosum	Para	predation	4	11.76	0.87	1.74	4	32.64	2.56	5.12
791	Stefanello Júnior et al.	2008	Selectivity of herbicides registered on corn to Trichogramma pretiosum (Hymenoptera: Trichogrammatidae)	glyphosate	9	glycine	Hymenoptera	Trichogrammatidae	Trichogramma	Trichogramma pretiosum	Para	predation	4	9.09	1.36	2.72	4	32.64	2.56	5.12
792	Stefanello Júnior et al.	2008	Selectivity of herbicides registered on corn to Trichogramma pretiosum (Hymenoptera: Trichogrammatidae)	glyphosate	9	glycine	Hymenoptera	Trichogrammatidae	Trichogramma	Trichogramma pretiosum	Para	predation	4	8.62	1.45	2.9	4	32.64	2.56	5.12
793	Stefanello Júnior et al.	2008	Selectivity of herbicides registered on corn to Trichogramma pretiosum (Hymenoptera: Trichogrammatidae)	glyphosate	9	glycine	Hymenoptera	Trichogrammatidae	Trichogramma	Trichogramma pretiosum	Para	predation	4	7.96	0.79	1.58	4	32.64	2.56	5.12
794	Stefanello Júnior et al.	2011	Selectivity of herbicides registered for corn at the immature stages of Trichogramma pretiosum (Hymenoptera: Trichogrammatidae)	glyphosate	9	glycine	Hymenoptera	Trichogrammatidae	Trichogramma	Trichogramma pretiosum	Para	mortality juvenile	8	112.5	3.67	10.3803	8	126.33	6.05	17.112
795	Stefanello Júnior et al.	2011	Selectivity of herbicides registered for corn at the immature stages of Trichogramma pretiosum (Hymenoptera: Trichogrammatidae)	glyphosate	9	glycine	Hymenoptera	Trichogrammatidae	Trichogramma	Trichogramma pretiosum	Para	mortality juvenile	8	129.21	7.58	21.4395	8	126.33	6.05	17.112
796	Stefanello Júnior et al.	2011	Selectivity of herbicides registered for corn at the immature stages of Trichogramma pretiosum (Hymenoptera: Trichogrammatidae)	glyphosate	9	glycine	Hymenoptera	Trichogrammatidae	Trichogramma	Trichogramma pretiosum	Para	mortality juvenile	8	113.23	3.72	10.5217	8	126.33	6.05	17.112
797	Stefanello Júnior et al.	2011	Selectivity of herbicides registered for corn at the immature stages of Trichogramma pretiosum (Hymenoptera: Trichogrammatidae)	glyphosate	9	glycine	Hymenoptera	Trichogrammatidae	Trichogramma	Trichogramma pretiosum	Para	mortality juvenile	8	126.4	2.28	6.44881	8	126.33	6.05	17.112
798	Stefanello Júnior et al.	2011	Selectivity of herbicides registered for corn at the immature stages of Trichogramma pretiosum (Hymenoptera: Trichogrammatidae)	glyphosate	9	glycine	Hymenoptera	Trichogrammatidae	Trichogramma	Trichogramma pretiosum	Para	mortality juvenile	8	103.38	0.96	2.71529	8	117.93	2.94	8.31558
799	Stefanello Júnior et al.	2011	Selectivity of herbicides registered for corn at the immature stages of Trichogramma pretiosum (Hymenoptera: Trichogrammatidae)	glyphosate	9	glycine	Hymenoptera	Trichogrammatidae	Trichogramma	Trichogramma pretiosum	Para	mortality juvenile	8	107.71	2.96	8.37214	8	117.93	2.94	8.31558
800	Stefanello Júnior et al.	2011	Selectivity of herbicides registered for corn at the immature stages of Trichogramma pretiosum (Hymenoptera: Trichogrammatidae)	glyphosate	9	glycine	Hymenoptera	Trichogrammatidae	Trichogramma	Trichogramma pretiosum	Para	mortality juvenile	8	104.34	0.91	2.57387	8	117.93	2.94	8.31558
801	Stefanello Júnior et al.	2011	Selectivity of herbicides registered for corn at the immature stages of Trichogramma pretiosum (Hymenoptera: Trichogrammatidae)	glyphosate	9	glycine	Hymenoptera	Trichogrammatidae	Trichogramma	Trichogramma pretiosum	Para	mortality juvenile	8	96.53	2.67	7.5519	8	117.93	2.94	8.31558
664	Tahir et al.	2011	Effects of acetochlor (herbicide) on the survival and avoidance behaviour of spiders	acetochlor	15	chloroacetamide	Araneae	Lycosidae	Lycosa	Lycosa terrestris	Pred	repellency	20	13.5	0.7	3.1305	20	16.4	0.7	3.1305
665	Tahir et al.	2011	Effects of acetochlor (herbicide) on the survival and avoidance behaviour of spiders	acetochlor	15	chloroacetamide	Araneae	Lycosidae	Pardosa	Pardosa birmanica	Pred	repellency	20	14.7	0.6	2.68328	20	15.1	0.7	3.1305
666	Tahir et al.	2012	Acetochlor application at field-rate compromises the locomotion of the jumping spider Plexippus paykulli (Araneae: Salticidae)	acetochlor	15	chloroacetamide	Araneae	Salticidae	Plexippus	Plexippus paykulli	Pred	movement	15	9.4	0.671317	2.6	15	14.2	1.18771	4.6
667	Tahir et al.	2012	Acetochlor application at field-rate compromises the locomotion of the jumping spider Plexippus paykulli (Araneae: Salticidae)	acetochlor	15	chloroacetamide	Araneae	Salticidae	Plexippus	Plexippus paykulli	Pred	repellency	15	14	0.810745	3.14	15	15.7	0.697137	2.7
668	Valente et al	2018	Selectivity of pesticides to egg parasitoid in sugarcane	ametryne	5	triazine	Hymenoptera	Trichogrammatidae	Trichogramma	Trichogramma galloi	Para	reproduction	20	1.81	0.21	0.939149	20	2.4	2.07	9.25732
669	Valente et al	2018	Selectivity of pesticides to egg parasitoid in sugarcane	metribuzin	5	triazinone	Hymenoptera	Trichogrammatidae	Trichogramma	Trichogramma galloi	Para	reproduction	20	1.73	0.25	1.11803	20	2.4	2.07	9.25732
670	Valente et al	2018	Selectivity of pesticides to egg parasitoid in sugarcane	paraquat	22	bipyridylium	Hymenoptera	Trichogrammatidae	Trichogramma	Trichogramma galloi	Para	reproduction	20	1.95	0.24	1.07331	20	2.4	2.07	9.25732
671	Valente et al	2018	Selectivity of pesticides to egg parasitoid in sugarcane	tebuthiuron	7	urea	Hymenoptera	Trichogrammatidae	Trichogramma	Trichogramma galloi	Para	reproduction	20	2.42	0.42	1.8783	20	2.4	2.07	9.25732
672	Valente et al	2018	Selectivity of pesticides to egg parasitoid in sugarcane	ametryne	5	triazine	Hymenoptera	Trichogrammatidae	Trichogramma	Trichogramma galloi	Para	sex ratio	20	0.68	0.03	0.134164	20	0.73	0.01	0.0447214
673	Valente et al	2018	Selectivity of pesticides to egg parasitoid in sugarcane	metribuzin	5	triazinone	Hymenoptera	Trichogrammatidae	Trichogramma	Trichogramma galloi	Para	sex ratio	20	0.62	0.06	0.268328	20	0.73	0.01	0.0447214
674	Valente et al	2018	Selectivity of pesticides to egg parasitoid in sugarcane	paraquat	22	bipyridylium	Hymenoptera	Trichogrammatidae	Trichogramma	Trichogramma galloi	Para	sex ratio	20	0.64	0.01	0.0447214	20	0.73	0.01	0.0447214
675	Valente et al	2018	Selectivity of pesticides to egg parasitoid in sugarcane	tebuthiuron	7	urea	Hymenoptera	Trichogrammatidae	Trichogramma	Trichogramma galloi	Para	sex ratio	20	0.55	0.13	0.581378	20	0.73	0.01	0.0447214
676	Valente et al	2018	Selectivity of pesticides to egg parasitoid in sugarcane	ametryne	5	triazine	Hymenoptera	Trichogrammatidae	Trichogramma	Trichogramma galloi	Para	mortality juvenile	20	41.56	7.29	32.6019	20	75.23	4.76	21.2874
677	Valente et al	2018	Selectivity of pesticides to egg parasitoid in sugarcane	metribuzin	5	triazinone	Hymenoptera	Trichogrammatidae	Trichogramma	Trichogramma galloi	Para	mortality juvenile	20	37.42	4.07	18.2016	20	75.23	4.76	21.2874
678	Valente et al	2018	Selectivity of pesticides to egg parasitoid in sugarcane	paraquat	22	bipyridylium	Hymenoptera	Trichogrammatidae	Trichogramma	Trichogramma galloi	Para	mortality juvenile	20	41.11	2.76	12.3431	20	75.23	4.76	21.2874
679	Valente et al	2018	Selectivity of pesticides to egg parasitoid in sugarcane	tebuthiuron	7	urea	Hymenoptera	Trichogrammatidae	Trichogramma	Trichogramma galloi	Para	mortality juvenile	20	45.09	3.76	16.8152	20	75.23	4.76	21.2874
680	Wrinn et al.	2012	Predator cues and an herbicide affect activity and emigration in an agrobiont wolf spider	glyphosate	9	glycine	Araneae	Lycosidae	Pardosa	Pardosa milvina	Pred	movement	20	345	65	290.689	20	300	70	313.05

## Sheet: combined effect sizes (d)
Study #	Author	Year	Title	AI	MOA	Chemical family	Order	Family	Genus	Species	Para/Pred	Effect	Effect size (log odds)	Effect size variance (log odds)	Effect size (d)	Effect variance (d)
1	Adams	1960	Effects of spraying 2,4-D amind on coccinellid larvae	2,4-D	4	phenoxy-carboxylic acid	Coleoptera	Coccinellidae	Coccinella	Coccinella trasversoguttata	Pred	mortality juvenile	1.7	0.194	0.937259	0.0340457
2	Addison and Barker	2006	Effect of various pesticides on the non-target species Microctonus hyperodae, a biological control agent of Listronotus bonariensis	2,4-D	4	phenoxy-carboxylic acid	Hymenoptera	Braconidae	Microctonus	Microctonus hyperodae	Para	mortality adult	1.846	0.66	1.01775	0.115826
3	Addison and Barker	2006	Effect of various pesticides on the non-target species Microctonus hyperodae, a biological control agent of Listronotus bonariensis	asulam	18	carbamate	Hymenoptera	Braconidae	Microctonus	Microctonus hyperodae	Para	mortality adult	-0.719	1.552	-0.396405	0.272366
4	Addison and Barker	2006	Effect of various pesticides on the non-target species Microctonus hyperodae, a biological control agent of Listronotus bonariensis	glyphosate	9	glycine	Hymenoptera	Braconidae	Microctonus	Microctonus hyperodae	Para	mortality adult	0.747	0.804	0.411843	0.141097
5	Addison and Barker	2006	Effect of various pesticides on the non-target species Microctonus hyperodae, a biological control agent of Listronotus bonariensis	metsulfuron-methyl	2	sulfonylurea	Hymenoptera	Braconidae	Microctonus	Microctonus hyperodae	Para	mortality adult	0	1.053	0	0.184795
6	Addison and Barker	2006	Effect of various pesticides on the non-target species Microctonus hyperodae, a biological control agent of Listronotus bonariensis	paraquat	22	bipyridylium	Hymenoptera	Braconidae	Microctonus	Microctonus hyperodae	Para	mortality adult	0.432	0.887	0.238174	0.155663
7	Ahn et al	2001	Toxicity of the Herbicide Glufosinate-Ammonium to Predatory Insects and Mites of Tetranychus utricae (Acari: Tetranychidae) Under Laboratory Conditions	glufosinate	10	phosphinic acid	Coleoptera	Coccinellidae	Harmonia	Harmonia axyridis	Pred	mortality adult	0	4.044	0	0.709695
8	Ahn et al	2001	Toxicity of the Herbicide Glufosinate-Ammonium to Predatory Insects and Mites of Tetranychus utricae (Acari: Tetranychidae) Under Laboratory Conditions	glufosinate	10	phosphinic acid	Hemiptera	Anthocoridae	Orius	Orius strigicollis	Pred	mortality adult	5.271	2.071	2.90605	0.363447
9	Ahn et al	2001	Toxicity of the Herbicide Glufosinate-Ammonium to Predatory Insects and Mites of Tetranychus utricae (Acari: Tetranychidae) Under Laboratory Conditions	glufosinate	10	phosphinic acid	Mesostigmata	Phytoseiidae	Phytoseiulus	Phytoseiulus persimilis	Pred	mortality adult	9.75	4.031	5.37546	0.707414
10	Ahn et al	2001	Toxicity of the Herbicide Glufosinate-Ammonium to Predatory Insects and Mites of Tetranychus utricae (Acari: Tetranychidae) Under Laboratory Conditions	glufosinate	10	phosphinic acid	Mesostigmata	Phytoseiidae	Neoseiulus	Neoseiulus womersleyi	Pred	mortality adult	9.72	4.031	5.35892	0.707414
11	Ahn et al	2001	Toxicity of the Herbicide Glufosinate-Ammonium to Predatory Insects and Mites of Tetranychus utricae (Acari: Tetranychidae) Under Laboratory Conditions	glufosinate	10	phosphinic acid	Coleoptera	Coccinellidae	Harmonia	Harmonia axyridis	Pred	mortality eggs	0	4.021	0	0.705659
12	Ahn et al	2001	Toxicity of the Herbicide Glufosinate-Ammonium to Predatory Insects and Mites of Tetranychus utricae (Acari: Tetranychidae) Under Laboratory Conditions	glufosinate	10	phosphinic acid	Hemiptera	Anthocoridae	Orius	Orius strigicollis	Pred	mortality eggs	5.781	2.087	3.18723	0.366255
13	Ahn et al	2001	Toxicity of the Herbicide Glufosinate-Ammonium to Predatory Insects and Mites of Tetranychus utricae (Acari: Tetranychidae) Under Laboratory Conditions	glufosinate	10	phosphinic acid	Mesostigmata	Phytoseiidae	Phytoseiulus	Phytoseiulus persimilis	Pred	mortality eggs	0	4.03	0	0.707239
14	Ahn et al	2001	Toxicity of the Herbicide Glufosinate-Ammonium to Predatory Insects and Mites of Tetranychus utricae (Acari: Tetranychidae) Under Laboratory Conditions	glufosinate	10	phosphinic acid	Mesostigmata	Phytoseiidae	Neoseiulus	Neoseiulus womersleyi	Pred	mortality eggs	0	4.017	0	0.704957
15	Ahn et al	2001	Toxicity of the Herbicide Glufosinate-Ammonium to Predatory Insects and Mites of Tetranychus utricae (Acari: Tetranychidae) Under Laboratory Conditions	glufosinate	10	phosphinic acid	Coleoptera	Coccinellidae	Harmonia	Harmonia axyridis	Pred	mortality juvenile	9.022	4.044	4.97409	0.709695
16	Ahn et al	2001	Toxicity of the Herbicide Glufosinate-Ammonium to Predatory Insects and Mites of Tetranychus utricae (Acari: Tetranychidae) Under Laboratory Conditions	glufosinate	10	phosphinic acid	Hemiptera	Anthocoridae	Orius	Orius strigicollis	Pred	mortality juvenile	5.456	2.084	3.00805	0.365728
17	Ahn et al	2001	Toxicity of the Herbicide Glufosinate-Ammonium to Predatory Insects and Mites of Tetranychus utricae (Acari: Tetranychidae) Under Laboratory Conditions	glufosinate	10	phosphinic acid	Neuroptera	Chrysopidae	Chrysopa	Chrysopa pallens	Pred	mortality juvenile	2.968	2.151	1.63634	0.377486
18	Ahn et al	2001	Toxicity of the Herbicide Glufosinate-Ammonium to Predatory Insects and Mites of Tetranychus utricae (Acari: Tetranychidae) Under Laboratory Conditions	glufosinate	10	phosphinic acid	Mesostigmata	Phytoseiidae	Phytoseiulus	Phytoseiulus persimilis	Pred	mortality juvenile	9.688	4.031	5.34127	0.707414
19	Ahn et al	2001	Toxicity of the Herbicide Glufosinate-Ammonium to Predatory Insects and Mites of Tetranychus utricae (Acari: Tetranychidae) Under Laboratory Conditions	glufosinate	10	phosphinic acid	Mesostigmata	Phytoseiidae	Neoseiulus	Neoseiulus womersleyi	Pred	mortality juvenile	9.383	4.037	5.17312	0.708467
22	Alhewairini and Mahmoud Al-Azzazy	2019	Evaluation of the side effects of oxamyl and hymexazol on five species of soil-dwelling predatory mites	glyphosate	9	glycine	Mesostigmata	Laelapidae	Androlaelaps	Androlaelaps casalis	Pred	mortality adult	3.932	0.316	2.16783	0.0554559
23	Alhewairini and Mahmoud Al-Azzazy	2019	Evaluation of the side effects of oxamyl and hymexazol on five species of soil-dwelling predatory mites	metribuzin	5	triazinone	Mesostigmata	Laelapidae	Androlaelaps	Androlaelaps casalis	Pred	mortality adult	4.679	0.482	2.57967	0.0845878
24	Alhewairini and Mahmoud Al-Azzazy	2019	Evaluation of the side effects of oxamyl and hymexazol on five species of soil-dwelling predatory mites	glyphosate	9	glycine	Trombidiformes	Cunaxidae	Cunaxa	Cunaxa setirostris	Pred	mortality adult	6.922	2.189	3.8163	0.384155
25	Alhewairini and Mahmoud Al-Azzazy	2019	Evaluation of the side effects of oxamyl and hymexazol on five species of soil-dwelling predatory mites	metribuzin	5	triazinone	Trombidiformes	Cunaxidae	Cunaxa	Cunaxa setirostris	Pred	mortality adult	6.152	2.117	3.39178	0.37152
26	Alhewairini and Mahmoud Al-Azzazy	2019	Evaluation of the side effects of oxamyl and hymexazol on five species of soil-dwelling predatory mites	glyphosate	9	glycine	Mesostigmata	Ascidae	Lasioseius	Lasioseius dentatus	Pred	mortality adult	6.486	2.141	3.57592	0.375731
27	Alhewairini and Mahmoud Al-Azzazy	2019	Evaluation of the side effects of oxamyl and hymexazol on five species of soil-dwelling predatory mites	metribuzin	5	triazinone	Mesostigmata	Ascidae	Lasioseius	Lasioseius dentatus	Pred	mortality adult	6.922	2.189	3.8163	0.384155
28	Alhewairini and Mahmoud Al-Azzazy	2019	Evaluation of the side effects of oxamyl and hymexazol on five species of soil-dwelling predatory mites	glyphosate	9	glycine	Mesostigmata	Macrochelidae	Macrocheles	Macrocheles muscaedomesticae	Pred	mortality adult	4.679	0.482	2.57967	0.0845878
29	Alhewairini and Mahmoud Al-Azzazy	2019	Evaluation of the side effects of oxamyl and hymexazol on five species of soil-dwelling predatory mites	metribuzin	5	triazinone	Mesostigmata	Macrochelidae	Macrocheles	Macrocheles muscaedomesticae	Pred	mortality adult	3.932	0.316	2.16783	0.0554559
30	Alhewairini and Mahmoud Al-Azzazy	2019	Evaluation of the side effects of oxamyl and hymexazol on five species of soil-dwelling predatory mites	glyphosate	9	glycine	Mesostigmata	Rhodacaridae	Rhodacarus	Rhodacarus roseus	Pred	mortality adult	3.932	0.316	2.16783	0.0554559
31	Alhewairini and Mahmoud Al-Azzazy	2019	Evaluation of the side effects of oxamyl and hymexazol on five species of soil-dwelling predatory mites	metribuzin	5	triazinone	Mesostigmata	Rhodacaridae	Rhodacarus	Rhodacarus roseus	Pred	mortality adult	6.152	2.117	3.39178	0.37152
32	Bastos et al.	2006	Selectivity of pesticides used on cotton (Gossypium hirsutum) to Trichogramma pretiosum reared on two laboratory-reared hosts	paraquat+diuron	22+7	bipyridylium+urea	Hymenoptera	Trichogrammatidae	Trichogramma	Trichogramma pretiosum	Para	mortality juvenile	9.176	2.001	5.05899	0.351162
33	Bastos et al.	2006	Selectivity of pesticides used on cotton (Gossypium hirsutum) to Trichogramma pretiosum reared on two laboratory-reared hosts	paraquat+diuron	22+7	bipyridylium+urea	Hymenoptera	Trichogrammatidae	Trichogramma	Trichogramma pretiosum	Para	predation	8.113	2.003	4.47293	0.351513
414	Behrend and Rypstra	2018	Contact with a glyphosate-based herbicide has long-term effects on the activity and foraging of an agrobiont wolf spider	glyphosate	9	glycine	Araneae	Lycosidae	Pardosa	Pardosa milvina	Pred	movement	.	.	0.94	0.123
415	Behrend and Rypstra	2018	Contact with a glyphosate-based herbicide has long-term effects on the activity and foraging of an agrobiont wolf spider	glyphosate	9	glycine	Araneae	Lycosidae	Pardosa	Pardosa milvina	Pred	predation	.	.	0.799	0.12
34	Benamú et al.	2010	Effects of the herbicide glyphosate on biological attributes of Alpaida veniliae (Araneae, Araneidae), in laboratory	glyphosate	9	glycine	Araneae	Araneidae	Alpaida	Alpaida veniliae	Pred	mortality adult	0	8	0	1.40395
416	Benamú et al.	2010	Effects of the herbicide glyphosate on biological attributes of Alpaida veniliae (Araneae, Araneidae), in laboratory	glyphosate	9	glycine	Araneae	Araneidae	Alpaida	Alpaida veniliae	Pred	development time	.	.	0.601	0.035
417	Benamú et al.	2010	Effects of the herbicide glyphosate on biological attributes of Alpaida veniliae (Araneae, Araneidae), in laboratory	glyphosate	9	glycine	Araneae	Araneidae	Alpaida	Alpaida veniliae	Pred	predation	.	.	-0.605	0.035
418	Benamú et al.	2010	Effects of the herbicide glyphosate on biological attributes of Alpaida veniliae (Araneae, Araneidae), in laboratory	glyphosate	9	glycine	Araneae	Araneidae	Alpaida	Alpaida veniliae	Pred	reproduction	.	.	-0.965	0.037
419	Benamú et al.	2010	Effects of the herbicide glyphosate on biological attributes of Alpaida veniliae (Araneae, Araneidae), in laboratory	glyphosate	9	glycine	Araneae	Araneidae	Alpaida	Alpaida veniliae	Pred	mortality eggs	.	.	1.956	0.049
35	Bergeron and Schmidt-Jeffris	2023 - unpublished data at time of analysis	Herbicides harm key orchard predatory mites	halosulfuron	2	sulfonylurea	Mesostigmata	Phytoseiidae	Amblydromella	Amblydromella caudiglans	Pred	mortality adult	-1.132	2.733	-0.624104	0.479624
36	Bergeron and Schmidt-Jeffris	2023 - unpublished data at time of analysis	Herbicides harm key orchard predatory mites	halosulfuron	2	sulfonylurea	Mesostigmata	Phytoseiidae	Amblydromella	Amblydromella caudiglans	Pred	mortality eggs	0.028	0.723	0.0154372	0.126882
37	Bergeron and Schmidt-Jeffris	2023 - unpublished data at time of analysis	Herbicides harm key orchard predatory mites	halosulfuron	2	sulfonylurea	Mesostigmata	Phytoseiidae	Galendromus	Galendromus occidentalis	Pred	mortality adult	1.495	1.323	0.824237	0.232178
38	Bergeron and Schmidt-Jeffris	2023 - unpublished data at time of analysis	Herbicides harm key orchard predatory mites	halosulfuron	2	sulfonylurea	Mesostigmata	Phytoseiidae	Galendromus	Galendromus occidentalis	Pred	mortality eggs	-1.114	0.538	-0.61418	0.0944155
39	Bergeron and Schmidt-Jeffris	2023 - unpublished data at time of analysis	Herbicides harm key orchard predatory mites	rimsulfuron	2	sulfonylurea	Mesostigmata	Phytoseiidae	Amblydromella	Amblydromella caudiglans	Pred	mortality adult	1.17	1.405	0.645055	0.246568
40	Bergeron and Schmidt-Jeffris	2023 - unpublished data at time of analysis	Herbicides harm key orchard predatory mites	rimsulfuron	2	sulfonylurea	Mesostigmata	Phytoseiidae	Amblydromella	Amblydromella caudiglans	Pred	mortality eggs	0.082	0.722	0.045209	0.126706
41	Bergeron and Schmidt-Jeffris	2023 - unpublished data at time of analysis	Herbicides harm key orchard predatory mites	rimsulfuron	2	sulfonylurea	Mesostigmata	Phytoseiidae	Galendromus	Galendromus occidentalis	Pred	mortality adult	0.728	1.57	0.401367	0.275525
42	Bergeron and Schmidt-Jeffris	2023 - unpublished data at time of analysis	Herbicides harm key orchard predatory mites	rimsulfuron	2	sulfonylurea	Mesostigmata	Phytoseiidae	Galendromus	Galendromus occidentalis	Pred	mortality eggs	-1.16	0.475	-0.639542	0.0833594
43	Bergeron and Schmidt-Jeffris	2023 - unpublished data at time of analysis	Herbicides harm key orchard predatory mites	2,4-D	4	phenoxy-carboxylic acid	Mesostigmata	Phytoseiidae	Amblydromella	Amblydromella caudiglans	Pred	mortality adult	1.495	1.323	0.824237	0.232178
44	Bergeron and Schmidt-Jeffris	2023 - unpublished data at time of analysis	Herbicides harm key orchard predatory mites	2,4-D	4	phenoxy-carboxylic acid	Mesostigmata	Phytoseiidae	Amblydromella	Amblydromella caudiglans	Pred	mortality eggs	-1.157	0.574	-0.637888	0.100733
45	Bergeron and Schmidt-Jeffris	2023 - unpublished data at time of analysis	Herbicides harm key orchard predatory mites	2,4-D	4	phenoxy-carboxylic acid	Mesostigmata	Phytoseiidae	Galendromus	Galendromus occidentalis	Pred	mortality adult	2.024	1.245	1.11589	0.218489
46	Bergeron and Schmidt-Jeffris	2023 - unpublished data at time of analysis	Herbicides harm key orchard predatory mites	2,4-D	4	phenoxy-carboxylic acid	Mesostigmata	Phytoseiidae	Galendromus	Galendromus occidentalis	Pred	mortality eggs	0.36	1.38	0.198478	0.242181
47	Bergeron and Schmidt-Jeffris	2023 - unpublished data at time of analysis	Herbicides harm key orchard predatory mites	glyphosate	9	glycine	Mesostigmata	Phytoseiidae	Amblydromella	Amblydromella caudiglans	Pred	mortality adult	1.17	1.405	0.645055	0.246568
48	Bergeron and Schmidt-Jeffris	2023 - unpublished data at time of analysis	Herbicides harm key orchard predatory mites	glyphosate	9	glycine	Mesostigmata	Phytoseiidae	Amblydromella	Amblydromella caudiglans	Pred	mortality eggs	-0.09	0.726	-0.0496196	0.127408
49	Bergeron and Schmidt-Jeffris	2023 - unpublished data at time of analysis	Herbicides harm key orchard predatory mites	glyphosate	9	glycine	Mesostigmata	Phytoseiidae	Galendromus	Galendromus occidentalis	Pred	mortality adult	1.535	1.324	0.84629	0.232353
50	Bergeron and Schmidt-Jeffris	2023 - unpublished data at time of analysis	Herbicides harm key orchard predatory mites	glyphosate	9	glycine	Mesostigmata	Phytoseiidae	Galendromus	Galendromus occidentalis	Pred	mortality eggs	-1.287	0.542	-0.70956	0.0951174
51	Bergeron and Schmidt-Jeffris	2023 - unpublished data at time of analysis	Herbicides harm key orchard predatory mites	glufosinate	10	phosphinic acid	Mesostigmata	Phytoseiidae	Amblydromella	Amblydromella caudiglans	Pred	mortality adult	7.056	2.734	3.89018	0.479799
52	Bergeron and Schmidt-Jeffris	2023 - unpublished data at time of analysis	Herbicides harm key orchard predatory mites	glufosinate	10	phosphinic acid	Mesostigmata	Phytoseiidae	Galendromus	Galendromus occidentalis	Pred	mortality adult	7.09	2.733	3.90892	0.479624
53	Bergeron and Schmidt-Jeffris	2023 - unpublished data at time of analysis	Herbicides harm key orchard predatory mites	oxyfluorfen	14	diphenylether	Mesostigmata	Phytoseiidae	Amblydromella	Amblydromella caudiglans	Pred	mortality adult	1.758	1.274	0.969236	0.223579
54	Bergeron and Schmidt-Jeffris	2023 - unpublished data at time of analysis	Herbicides harm key orchard predatory mites	oxyflurofen	14	diphenylether	Mesostigmata	Phytoseiidae	Amblydromella	Amblydromella caudiglans	Pred	mortality eggs	-4.855	1.453	-2.6767	0.254992
55	Bergeron and Schmidt-Jeffris	2023 - unpublished data at time of analysis	Herbicides harm key orchard predatory mites	oxyfluorfen	14	diphenylether	Mesostigmata	Phytoseiidae	Galendromus	Galendromus occidentalis	Pred	mortality adult	0.728	1.57	0.401367	0.275525
56	Bergeron and Schmidt-Jeffris	2023 - unpublished data at time of analysis	Herbicides harm key orchard predatory mites	oxyflurofen	14	diphenylether	Mesostigmata	Phytoseiidae	Galendromus	Galendromus occidentalis	Pred	mortality eggs	-4.492	0.661	-2.47657	0.116001
57	Bergeron and Schmidt-Jeffris	2023 - unpublished data at time of analysis	Herbicides harm key orchard predatory mites	paraquat	22	bipyridylium	Mesostigmata	Phytoseiidae	Amblydromella	Amblydromella caudiglans	Pred	mortality adult	6.692	2.749	3.68949	0.482431
58	Bergeron and Schmidt-Jeffris	2023 - unpublished data at time of analysis	Herbicides harm key orchard predatory mites	paraquat	22	bipyridylium	Mesostigmata	Phytoseiidae	Galendromus	Galendromus occidentalis	Pred	mortality adult	3.655	1.18	2.01511	0.207082
681	Bergeron and Schmidt-Jeffris	2023 - unpublished data at time of analysis	Herbicides harm key orchard predatory mites	2,4-D	4	phenoxy-carboxylic acid	Mesostigmata	Phytoseiidae	Amblydromella	Amblydromella caudiglans	Pred	reproduction	.	.	-0.204	0.067
682	Bergeron and Schmidt-Jeffris	2023 - unpublished data at time of analysis	Herbicides harm key orchard predatory mites	2,4-D	4	phenoxy-carboxylic acid	Mesostigmata	Phytoseiidae	Galendromus	Galendromus occidentalis	Pred	reproduction	.	.	-0.771	0.073
683	Bergeron and Schmidt-Jeffris	2023 - unpublished data at time of analysis	Herbicides harm key orchard predatory mites	glyphosate	9	glycine	Mesostigmata	Phytoseiidae	Amblydromella	Amblydromella caudiglans	Pred	reproduction	.	.	0.049	0.067
684	Bergeron and Schmidt-Jeffris	2023 - unpublished data at time of analysis	Herbicides harm key orchard predatory mites	glyphosate	9	glycine	Mesostigmata	Phytoseiidae	Galendromus	Galendromus occidentalis	Pred	reproduction	.	.	-0.635	0.071
685	Bergeron and Schmidt-Jeffris	2023 - unpublished data at time of analysis	Herbicides harm key orchard predatory mites	halosulfuron	2	sulfonylurea	Mesostigmata	Phytoseiidae	Amblydromella	Amblydromella caudiglans	Pred	reproduction	.	.	0.05	0.067
686	Bergeron and Schmidt-Jeffris	2023 - unpublished data at time of analysis	Herbicides harm key orchard predatory mites	halosulfuron	2	sulfonylurea	Mesostigmata	Phytoseiidae	Galendromus	Galendromus occidentalis	Pred	reproduction	.	.	-0.631	0.07
687	Bergeron and Schmidt-Jeffris	2023 - unpublished data at time of analysis	Herbicides harm key orchard predatory mites	oxyflurofen	14	diphenylether	Mesostigmata	Phytoseiidae	Amblydromella	Amblydromella caudiglans	Pred	reproduction	.	.	-0.849	0.073
688	Bergeron and Schmidt-Jeffris	2023 - unpublished data at time of analysis	Herbicides harm key orchard predatory mites	oxyflurofen	14	diphenylether	Mesostigmata	Phytoseiidae	Galendromus	Galendromus occidentalis	Pred	reproduction	.	.	-1.862	0.096
689	Bergeron and Schmidt-Jeffris	2023 - unpublished data at time of analysis	Herbicides harm key orchard predatory mites	paraquat	22	bipyridylium	Mesostigmata	Phytoseiidae	Galendromus	Galendromus occidentalis	Pred	reproduction	.	.	-2.673	0.131
690	Bergeron and Schmidt-Jeffris	2023 - unpublished data at time of analysis	Herbicides harm key orchard predatory mites	rimsulfuron	2	sulfonylurea	Mesostigmata	Phytoseiidae	Amblydromella	Amblydromella caudiglans	Pred	reproduction	.	.	0.238	0.067
691	Bergeron and Schmidt-Jeffris	2023 - unpublished data at time of analysis	Herbicides harm key orchard predatory mites	rimsulfuron	2	sulfonylurea	Mesostigmata	Phytoseiidae	Galendromus	Galendromus occidentalis	Pred	reproduction	.	.	0.087	0.067
59	Bernard, M.B. et al.	2010	Reducing the impact of pesticides on biological control in Australian vineyards: pesticide mortality and fecundity effects on an indicator species, the predatory mite Euseius victoriensis (Acari: Phytoseiidae)	glyphosate	9	glycine	Mesostigmata	Phytoseiidae	Euseius	Euseius victoriensis	Pred	mortality juvenile	-0.952	0.724	-0.524865	0.127057
60	Boller et al	1984	Evaluation of side-effects of vineyard herbicides on Tetranychus urticae and its predator Typhlodromus pyri under laboratory and semi-field conditions	atrazine+MCPP+2,4,5-T	5+4	triazine+phenoxy-carboxylic acid+chlorophenoxy acid	Mesostigmata	Phytoseiidae	Typhlodromus	Typhlodromus pyri	Para	mortality adult	2.716	0.123	1.49741	0.0215857
61	Boller et al	1984	Evaluation of side-effects of vineyard herbicides on Tetranychus urticae and its predator Typhlodromus pyri under laboratory and semi-field conditions	diquat	22	bipyridylium	Mesostigmata	Phytoseiidae	Typhlodromus	Typhlodromus pyri	Para	mortality adult	2.716	0.123	1.49741	0.0215857
62	Boller et al	1984	Evaluation of side-effects of vineyard herbicides on Tetranychus urticae and its predator Typhlodromus pyri under laboratory and semi-field conditions	glufosinate	10	phosphinic acid	Mesostigmata	Phytoseiidae	Typhlodromus	Typhlodromus pyri	Para	mortality adult	6.733	2.074	3.7121	0.363973
63	Boller et al	1984	Evaluation of side-effects of vineyard herbicides on Tetranychus urticae and its predator Typhlodromus pyri under laboratory and semi-field conditions	glyphosate	9	glycine	Mesostigmata	Phytoseiidae	Typhlodromus	Typhlodromus pyri	Para	mortality adult	4.394	0.276	2.42254	0.0484362
64	Boller et al	1984	Evaluation of side-effects of vineyard herbicides on Tetranychus urticae and its predator Typhlodromus pyri under laboratory and semi-field conditions	paraquat	22	bipyridylium	Mesostigmata	Phytoseiidae	Typhlodromus	Typhlodromus pyri	Para	mortality adult	4.394	0.276	2.42254	0.0484362
65	Boller et al	1984	Evaluation of side-effects of vineyard herbicides on Tetranychus urticae and its predator Typhlodromus pyri under laboratory and semi-field conditions	simazine	5	triazine	Mesostigmata	Phytoseiidae	Typhlodromus	Typhlodromus pyri	Para	mortality adult	1.53	0.105	0.843533	0.0184268
66	Boller et al	1984	Evaluation of side-effects of vineyard herbicides on Tetranychus urticae and its predator Typhlodromus pyri under laboratory and semi-field conditions	terbuthylazine+terbumeton	5	triazine	Mesostigmata	Phytoseiidae	Typhlodromus	Typhlodromus pyri	Para	mortality adult	1.732	0.106	0.954902	0.0186023
86	Bueno et al	2008	Effects of pesticides used in soybean crops to the egg parasitoid Trichogramma pretiosum	clorimuron	2	sulfonylurea	Hymenoptera	Trichogrammatidae	Trichogramma	Trichogramma pretiosum	Para	mortality eggs	10.623	2.024	5.85677	0.355199
87	Bueno et al	2008	Effects of pesticides used in soybean crops to the egg parasitoid Trichogramma pretiosum	fluazifop	1	aryloxyphenoxy-propionate	Hymenoptera	Trichogrammatidae	Trichogramma	Trichogramma pretiosum	Para	mortality eggs	0.505	0.037	0.278421	0.00649326
88	Bueno et al	2008	Effects of pesticides used in soybean crops to the egg parasitoid Trichogramma pretiosum	fomesafen	14	diphenylether	Hymenoptera	Trichogrammatidae	Trichogramma	Trichogramma pretiosum	Para	mortality eggs	1.086	0.032	0.598743	0.00561579
89	Bueno et al	2008	Effects of pesticides used in soybean crops to the egg parasitoid Trichogramma pretiosum	glyphosate	9	glycine	Hymenoptera	Trichogrammatidae	Trichogramma	Trichogramma pretiosum	Para	mortality eggs	10.623	2.024	5.85677	0.355199
90	Bueno et al	2008	Effects of pesticides used in soybean crops to the egg parasitoid Trichogramma pretiosum	glyphosate	9	glycine	Hymenoptera	Trichogrammatidae	Trichogramma	Trichogramma pretiosum	Para	mortality eggs	1.569	0.029	0.865035	0.00508931
91	Bueno et al	2008	Effects of pesticides used in soybean crops to the egg parasitoid Trichogramma pretiosum	glyphosate	9	glycine	Hymenoptera	Trichogrammatidae	Trichogramma	Trichogramma pretiosum	Para	mortality eggs	1.79	0.029	0.986879	0.00508931
92	Bueno et al	2008	Effects of pesticides used in soybean crops to the egg parasitoid Trichogramma pretiosum	glyphosate	9	glycine	Hymenoptera	Trichogrammatidae	Trichogramma	Trichogramma pretiosum	Para	mortality eggs	2.622	0.027	1.44558	0.00473832
93	Bueno et al	2008	Effects of pesticides used in soybean crops to the egg parasitoid Trichogramma pretiosum	lactofen	27	isoxazole	Hymenoptera	Trichogrammatidae	Trichogramma	Trichogramma pretiosum	Para	mortality eggs	1.411	0.03	0.777925	0.0052648
430	Bueno et al	2008	Effects of pesticides used in soybean crops to the egg parasitoid Trichogramma pretiosum	clorimuron	2	sulfonylurea	Hymenoptera	Trichogrammatidae	Trichogramma	Trichogramma pretiosum	Para	mortality juvenile	.	.	1.71	0.683
431	Bueno et al	2008	Effects of pesticides used in soybean crops to the egg parasitoid Trichogramma pretiosum	fluazifop	1	aryloxyphenoxy-propionate	Hymenoptera	Trichogrammatidae	Trichogramma	Trichogramma pretiosum	Para	mortality juvenile	.	.	1.018	0.565
432	Bueno et al	2008	Effects of pesticides used in soybean crops to the egg parasitoid Trichogramma pretiosum	fomesafen	14	diphenylether	Hymenoptera	Trichogrammatidae	Trichogramma	Trichogramma pretiosum	Para	mortality juvenile	.	.	1.635	0.667
433	Bueno et al	2008	Effects of pesticides used in soybean crops to the egg parasitoid Trichogramma pretiosum	glyphosate	9	glycine	Hymenoptera	Trichogrammatidae	Trichogramma	Trichogramma pretiosum	Para	mortality juvenile	.	.	1.884	0.722
434	Bueno et al	2008	Effects of pesticides used in soybean crops to the egg parasitoid Trichogramma pretiosum	glyphosate	9	glycine	Hymenoptera	Trichogrammatidae	Trichogramma	Trichogramma pretiosum	Para	mortality juvenile	.	.	0.972	0.559
435	Bueno et al	2008	Effects of pesticides used in soybean crops to the egg parasitoid Trichogramma pretiosum	glyphosate	9	glycine	Hymenoptera	Trichogrammatidae	Trichogramma	Trichogramma pretiosum	Para	mortality juvenile	.	.	1.661	0.672
436	Bueno et al	2008	Effects of pesticides used in soybean crops to the egg parasitoid Trichogramma pretiosum	glyphosate	9	glycine	Hymenoptera	Trichogrammatidae	Trichogramma	Trichogramma pretiosum	Para	mortality juvenile	.	.	1.815	0.706
437	Bueno et al	2008	Effects of pesticides used in soybean crops to the egg parasitoid Trichogramma pretiosum	lactofen	27	isoxazole	Hymenoptera	Trichogrammatidae	Trichogramma	Trichogramma pretiosum	Para	mortality juvenile	.	.	0.715	0.532
692	Carmo et al	2009	Selectivity of different pesticides used in soybean to the eggs parasitoid Telenomus remus	2,4-D	4	phenoxy-carboxylic acid	Hymenoptera	Scelionidae	Telenomus	Telenomus remus	Para	mortality juvenile	.	.	0.446	0.205
693	Carmo et al	2009	Selectivity of different pesticides used in soybean to the eggs parasitoid Telenomus remus	clomazone	13	isoxazolidinone	Hymenoptera	Scelionidae	Telenomus	Telenomus remus	Para	mortality juvenile	.	.	-0.356	0.203
694	Carmo et al	2009	Selectivity of different pesticides used in soybean to the eggs parasitoid Telenomus remus	flumioxazin	14	N-phenylphthalimide	Hymenoptera	Scelionidae	Telenomus	Telenomus remus	Para	mortality juvenile	.	.	0.054	0.2
695	Carmo et al	2009	Selectivity of different pesticides used in soybean to the eggs parasitoid Telenomus remus	glyphosate	9	glycine	Hymenoptera	Scelionidae	Telenomus	Telenomus remus	Para	mortality juvenile	.	.	0.013	0.2
696	Carmo et al	2009	Selectivity of different pesticides used in soybean to the eggs parasitoid Telenomus remus	glyphosate	9	glycine	Hymenoptera	Scelionidae	Telenomus	Telenomus remus	Para	mortality juvenile	.	.	0.793	0.216
697	Carmo et al	2009	Selectivity of different pesticides used in soybean to the eggs parasitoid Telenomus remus	glyphosate	9	glycine	Hymenoptera	Scelionidae	Telenomus	Telenomus remus	Para	mortality juvenile	.	.	-0.014	0.2
698	Carmo et al	2009	Selectivity of different pesticides used in soybean to the eggs parasitoid Telenomus remus	glyphosate+imazethapyr	9+2	glycine + imidazolinone	Hymenoptera	Scelionidae	Telenomus	Telenomus remus	Para	mortality juvenile	.	.	-0.6	0.209
699	Carmo et al	2009	Selectivity of different pesticides used in soybean to the eggs parasitoid Telenomus remus	paraquat	22	bipyridylium	Hymenoptera	Scelionidae	Telenomus	Telenomus remus	Para	mortality juvenile	.	.	-0.055	0.2
700	Carmo et al	2009	Selectivity of different pesticides used in soybean to the eggs parasitoid Telenomus remus	paraquat+diuron	22+7	bipyridylium+urea	Hymenoptera	Scelionidae	Telenomus	Telenomus remus	Para	mortality juvenile	.	.	-0.195	0.201
701	Carmo et al	2009	Selectivity of different pesticides used in soybean to the eggs parasitoid Telenomus remus	S-metolachlor	15	chloroacetamide	Hymenoptera	Scelionidae	Telenomus	Telenomus remus	Para	mortality juvenile	.	.	0.58	0.208
67	Carmo et al	2010	Pesticide selectivity for the insect egg parasitoid Telenomus remus	2,4-D	4	phenoxy-carboxylic acid	Hymenoptera	Platygastridae	Telenomus	Telenomus remus	Para	predation	0.28	0.006	0.154372	0.00105296
68	Carmo et al	2010	Pesticide selectivity for the insect egg parasitoid Telenomus remus	clomazone	13	isoxazolidinone	Hymenoptera	Platygastridae	Telenomus	Telenomus remus	Para	predation	-2.866	0.011	-1.58011	0.00193043
69	Carmo et al	2010	Pesticide selectivity for the insect egg parasitoid Telenomus remus	diuron+paraquat	7+22	urea+bipyriylium	Hymenoptera	Platygastridae	Telenomus	Telenomus remus	Para	predation	-3.458	0.016	-1.9065	0.0028079
70	Carmo et al	2010	Pesticide selectivity for the insect egg parasitoid Telenomus remus	flumioxazin	14	N-phenylphthalimide	Hymenoptera	Platygastridae	Telenomus	Telenomus remus	Para	predation	-2.432	0.007	-1.34083	0.00122845
71	Carmo et al	2010	Pesticide selectivity for the insect egg parasitoid Telenomus remus	glyphosate	9	glycine	Hymenoptera	Platygastridae	Telenomus	Telenomus remus	Para	predation	-9.384	2.004	-5.17367	0.351689
72	Carmo et al	2010	Pesticide selectivity for the insect egg parasitoid Telenomus remus	glyphosate	9	glycine	Hymenoptera	Platygastridae	Telenomus	Telenomus remus	Para	predation	-9.384	2.004	-5.17367	0.351689
73	Carmo et al	2010	Pesticide selectivity for the insect egg parasitoid Telenomus remus	glyphosate	9	glycine	Hymenoptera	Platygastridae	Telenomus	Telenomus remus	Para	predation	-3.342	0.015	-1.84254	0.0026324
74	Carmo et al	2010	Pesticide selectivity for the insect egg parasitoid Telenomus remus	glyphosate+imazethapyr	9+2	glycine + imidazolinone	Hymenoptera	Platygastridae	Telenomus	Telenomus remus	Para	predation	1.161	0.007	0.640093	0.00122845
75	Carmo et al	2010	Pesticide selectivity for the insect egg parasitoid Telenomus remus	paraquat	22	bipyridylium	Hymenoptera	Platygastridae	Telenomus	Telenomus remus	Para	predation	-8.545	2.003	-4.71111	0.351513
76	Carmo et al	2010	Pesticide selectivity for the insect egg parasitoid Telenomus remus	S-metolachlor	15	chloroacetamide	Hymenoptera	Platygastridae	Telenomus	Telenomus remus	Para	predation	-1.776	0.006	-0.97916	0.00105296
420	Carmo et al	2010	Pesticide selectivity for the insect egg parasitoid Telenomus remus	2,4-D	4	phenoxy-carboxylic acid	Hymenoptera	Platygastridae	Telenomus	Telenomus remus	Para	mortality juvenile	.	.	0.494	0.515
421	Carmo et al	2010	Pesticide selectivity for the insect egg parasitoid Telenomus remus	clomazone	13	isoxazolidinone	Hymenoptera	Platygastridae	Telenomus	Telenomus remus	Para	mortality juvenile	.	.	-0.872	0.547
422	Carmo et al	2010	Pesticide selectivity for the insect egg parasitoid Telenomus remus	diuron+paraquat	7+22	urea+bipyriylium	Hymenoptera	Platygastridae	Telenomus	Telenomus remus	Para	mortality juvenile	.	.	-0.174	0.502
423	Carmo et al	2010	Pesticide selectivity for the insect egg parasitoid Telenomus remus	glyphosate	9	glycine	Hymenoptera	Platygastridae	Telenomus	Telenomus remus	Para	mortality juvenile	.	.	-0.373	0.509
424	Carmo et al	2010	Pesticide selectivity for the insect egg parasitoid Telenomus remus	glyphosate	9	glycine	Hymenoptera	Platygastridae	Telenomus	Telenomus remus	Para	mortality juvenile	.	.	0.127	0.501
425	Carmo et al	2010	Pesticide selectivity for the insect egg parasitoid Telenomus remus	glyphosate+imazethapyr	9+2	glycine + imidazolinone	Hymenoptera	Platygastridae	Telenomus	Telenomus remus	Para	mortality juvenile	.	.	-0.432	0.512
426	Carmo et al	2010	Pesticide selectivity for the insect egg parasitoid Telenomus remus	S-metolachlor	15	chloroacetamide	Hymenoptera	Platygastridae	Telenomus	Telenomus remus	Para	mortality juvenile	.	.	-0.203	0.503
702	Carmo et al	2010	Selectivity of pesticides used in soybean crops to Trichogramma pretiosum Riley, 1879 (Hymenoptera: Trichogrammatidae) pupae	2,4-D	4	phenoxy-carboxylic acid	Hymenoptera	Trichogrammatidae	Trichogramma	Trichogramma pretiosum	Para	mortality juvenile	.	.	6.645	2.608
703	Carmo et al	2010	Selectivity of pesticides used in soybean crops to Trichogramma pretiosum Riley, 1879 (Hymenoptera: Trichogrammatidae) pupae	clomazone	13	isoxazolidinone	Hymenoptera	Trichogrammatidae	Trichogramma	Trichogramma pretiosum	Para	mortality juvenile	.	.	1.848	0.571
704	Carmo et al	2010	Selectivity of pesticides used in soybean crops to Trichogramma pretiosum Riley, 1879 (Hymenoptera: Trichogrammatidae) pupae	flumioxazin	14	N-phenylphthalimide	Hymenoptera	Trichogrammatidae	Trichogramma	Trichogramma pretiosum	Para	mortality juvenile	.	.	1.75	0.553
705	Carmo et al	2010	Selectivity of pesticides used in soybean crops to Trichogramma pretiosum Riley, 1879 (Hymenoptera: Trichogrammatidae) pupae	glyphosate	9	glycine	Hymenoptera	Trichogrammatidae	Trichogramma	Trichogramma pretiosum	Para	mortality juvenile	.	.	2.451	0.7
706	Carmo et al	2010	Selectivity of pesticides used in soybean crops to Trichogramma pretiosum Riley, 1879 (Hymenoptera: Trichogrammatidae) pupae	glyphosate	9	glycine	Hymenoptera	Trichogrammatidae	Trichogramma	Trichogramma pretiosum	Para	mortality juvenile	.	.	3.931	1.173
707	Carmo et al	2010	Selectivity of pesticides used in soybean crops to Trichogramma pretiosum Riley, 1879 (Hymenoptera: Trichogrammatidae) pupae	glyphosate	9	glycine	Hymenoptera	Trichogrammatidae	Trichogramma	Trichogramma pretiosum	Para	mortality juvenile	.	.	4.004	1.202
708	Carmo et al	2010	Selectivity of pesticides used in soybean crops to Trichogramma pretiosum Riley, 1879 (Hymenoptera: Trichogrammatidae) pupae	glyphosate+imazethapyr	9+2	glycine + imidazolinone	Hymenoptera	Trichogrammatidae	Trichogramma	Trichogramma pretiosum	Para	mortality juvenile	.	.	3.261	0.932
709	Carmo et al	2010	Selectivity of pesticides used in soybean crops to Trichogramma pretiosum Riley, 1879 (Hymenoptera: Trichogrammatidae) pupae	paraquat	22	bipyridylium	Hymenoptera	Trichogrammatidae	Trichogramma	Trichogramma pretiosum	Para	mortality juvenile	.	.	3.585	1.042
710	Carmo et al	2010	Selectivity of pesticides used in soybean crops to Trichogramma pretiosum Riley, 1879 (Hymenoptera: Trichogrammatidae) pupae	paraquat+diuron	22+7	bipyridylium+urea	Hymenoptera	Trichogrammatidae	Trichogramma	Trichogramma pretiosum	Para	mortality juvenile	.	.	7.102	2.922
711	Carmo et al	2010	Selectivity of pesticides used in soybean crops to Trichogramma pretiosum Riley, 1879 (Hymenoptera: Trichogrammatidae) pupae	S-metolachlor	15	chloroacetamide	Hymenoptera	Trichogrammatidae	Trichogramma	Trichogramma pretiosum	Para	mortality juvenile	.	.	0.34	0.406
81	Castilhos et al.	2013	Selectivity of pesticides used in peach orchards on the larval stage of the predator Chrysoperla externa (Hagen) (Neuroptera: Chrysopidae)	glyphosate	9	glycine	Neuroptera	Chrysopidae	Chrysoperla	Chrysoperla externa	Pred	mortality juvenile	1.66	2.451	0.915206	0.430134
82	Castilhos et al.	2013	Selectivity of pesticides used in peach orchards on the larval stage of the predator Chrysoperla externa (Hagen) (Neuroptera: Chrysopidae)	paraquat	22	bipyridylium	Neuroptera	Chrysopidae	Chrysoperla	Chrysoperla externa	Pred	mortality juvenile	8.789	4.049	4.84563	0.710573
77	Castilhos et al.	2014	Selectivity of pesticides used in peach orchards on eggs and pupae of the predator Chrysoperla externa	glyphosate	9	glycine	Neuroptera	Chrysopidae	Chrysoperla	Chrysoperla externa	Pred	mortality eggs	4.35	2.061	2.39828	0.361692
78	Castilhos et al.	2014	Selectivity of pesticides used in peach orchards on eggs and pupae of the predator Chrysoperla externa	glyphosate	9	glycine	Neuroptera	Chrysopidae	Chrysoperla	Chrysoperla externa	Pred	mortality juvenile	0	4.082	0	0.716364
79	Castilhos et al.	2014	Selectivity of pesticides used in peach orchards on eggs and pupae of the predator Chrysoperla externa	paraquat	22	bipyridylium	Neuroptera	Chrysopidae	Chrysoperla	Chrysoperla externa	Pred	mortality eggs	3.268	2.109	1.80174	0.370116
80	Castilhos et al.	2014	Selectivity of pesticides used in peach orchards on eggs and pupae of the predator Chrysoperla externa	paraquat	22	bipyridylium	Neuroptera	Chrysopidae	Chrysoperla	Chrysoperla externa	Pred	mortality juvenile	0	4.082	0	0.716364
427	Castilhos et al.	2014	Selectivity of pesticides used in peach orchards on eggs and pupae of the predator Chrysoperla externa	glyphosate	9	glycine	Neuroptera	Chrysopidae	Chrysoperla	Chrysoperla externa	Pred	development time	.	.	0.123	0.05
428	Castilhos et al.	2014	Selectivity of pesticides used in peach orchards on eggs and pupae of the predator Chrysoperla externa	glyphosate	9	glycine	Neuroptera	Chrysopidae	Chrysoperla	Chrysoperla externa	Pred	reproduction	.	.	0.02	0.05
429	Castilhos et al.	2014	Selectivity of pesticides used in peach orchards on eggs and pupae of the predator Chrysoperla externa	glyphosate	9	glycine	Neuroptera	Chrysopidae	Chrysoperla	Chrysoperla externa	Pred	mortality eggs	.	.	0.047	0.05
20	Cruz et al	2017	Side-effects of pesticides on the generalist endoparasitoid Palmistichus elaeisis (Hymenoptera: Eulophidae)	glyphosate	9	glycine	Hymenoptera	Eulophidae	Palmistichus	Palmistichus elaeisis	Para	mortality juvenile	1.887	0.624	1.04036	0.109508
21	Cruz et al	2017	Side-effects of pesticides on the generalist endoparasitoid Palmistichus elaeisis (Hymenoptera: Eulophidae)	glyphosate	9	glycine	Hymenoptera	Eulophidae	Palmistichus	Palmistichus elaeisis	Para	predation	-1.242	1.477	-0.68475	0.259204
409	Cruz et al	2017	Side-effects of pesticides on the generalist endoparasitoid Palmistichus elaeisis (Hymenoptera: Eulophidae)	glyphosate	9	glycine	Hymenoptera	Eulophidae	Palmistichus	Palmistichus elaeisis	Para	development time	.	.	0.084	0.125
410	Cruz et al	2017	Side-effects of pesticides on the generalist endoparasitoid Palmistichus elaeisis (Hymenoptera: Eulophidae)	glyphosate	9	glycine	Hymenoptera	Eulophidae	Palmistichus	Palmistichus elaeisis	Para	longevity	.	.	-0.194	0.126
411	Cruz et al	2017	Side-effects of pesticides on the generalist endoparasitoid Palmistichus elaeisis (Hymenoptera: Eulophidae)	glyphosate	9	glycine	Hymenoptera	Eulophidae	Palmistichus	Palmistichus elaeisis	Para	reproduction	.	.	0.084	0.125
412	Cruz et al	2017	Side-effects of pesticides on the generalist endoparasitoid Palmistichus elaeisis (Hymenoptera: Eulophidae)	glyphosate	9	glycine	Hymenoptera	Eulophidae	Palmistichus	Palmistichus elaeisis	Para	sex ratio	.	.	-0.085	0.125
413	Cruz et al	2017	Side-effects of pesticides on the generalist endoparasitoid Palmistichus elaeisis (Hymenoptera: Eulophidae)	glyphosate	9	glycine	Hymenoptera	Eulophidae	Palmistichus	Palmistichus elaeisis	Para	size	.	.	0.245	0.126
83	Czarnecka et al.	2014	Total effects of selected plat protection products applied to different natural substrates on the predatory mite Typhlodromus pyri	amidosulfuron	2	sulfonylurea	Mesostigmata	Phytoseiidae	Typhlodromus	Typhlodromus pyri	Pred	mortality juvenile	0.566	0.193	0.312052	0.0338702
84	Czarnecka et al.	2014	Total effects of selected plat protection products applied to different natural substrates on the predatory mite Typhlodromus pyri	clopyralid+picloram	4	pyridine carboxylic acid	Mesostigmata	Phytoseiidae	Typhlodromus	Typhlodromus pyri	Pred	mortality juvenile	0	0.261	0	0.0458038
85	Czarnecka et al.	2014	Total effects of selected plat protection products applied to different natural substrates on the predatory mite Typhlodromus pyri	MCPA	4	phenoxy-carboxylic acid	Mesostigmata	Phytoseiidae	Typhlodromus	Typhlodromus pyri	Pred	mortality juvenile	1.088	0.181	0.599846	0.0317643
94	Evans et al.	2010	Exposure to a glyphosate-based herbicide affects agrobiont predatory arthropod behaviour and long-term survival	glyphosate	9	glycine	Araneae	Lycosidae	Pardosa	Pardosa milvina	Pred	mortality adult	1	2.5	0.551329	0.438734
438	Evans et al.	2010	Exposure to a glyphosate-based herbicide affects agrobiont predatory arthropod behaviour and long-term survival	glyphosate	9	glycine	Araneae	Lycosidae	Hogna	Hogna helluo	Pred	movement	.	.	0.205	0.168
439	Evans et al.	2010	Exposure to a glyphosate-based herbicide affects agrobiont predatory arthropod behaviour and long-term survival	glyphosate	9	glycine	Araneae	Lycosidae	Pardosa	Pardosa milvina	Pred	movement	.	.	-0.496	0.103
440	Evans et al.	2010	Exposure to a glyphosate-based herbicide affects agrobiont predatory arthropod behaviour and long-term survival	glyphosate	9	glycine	Araneae	Lycosidae	Scarites	Scarites quadriceps	Pred	movement	.	.	0.072	0.182
441	Evans et al.	2010	Exposure to a glyphosate-based herbicide affects agrobiont predatory arthropod behaviour and long-term survival	glyphosate	9	glycine	Araneae	Lycosidae	Pardosa	Pardosa milvina	Pred	repellency	.	.	-0.88	0.073
95	Freydier and Lundgren	2016	Unintended effects of the herbicids 2,4-D and dicamba on lady beetles	2,4-D	4	phenoxy-carboxylic acid	Coleoptera	Coccinellidae	Coleomegilla	Coleomegilla maculata	Pred	mortality juvenile	5.398	1.222	2.97607	0.214453
96	Freydier and Lundgren	2016	Unintended effects of the herbicids 2,4-D and dicamba on lady beetles	dicamba	4	benzoic acid	Coleoptera	Coccinellidae	Coleomegilla	Coleomegilla maculata	Pred	mortality juvenile	1.718	1.254	0.947183	0.220069
97	Freydier and Lundgren	2016	Unintended effects of the herbicids 2,4-D and dicamba on lady beetles	dicamba + 2,4-D	4	benzoic acid+phenoxy-carboxylic acid	Coleoptera	Coccinellidae	Coleomegilla	Coleomegilla maculata	Pred	mortality juvenile	3.153	1.132	1.73834	0.198659
98	Freydier and Lundgren	2016	Unintended effects of the herbicids 2,4-D and dicamba on lady beetles	2,4-D	4	phenoxy-carboxylic acid	Coleoptera	Coccinellidae	Coleomegilla	Coleomegilla maculata	Pred	sex ratio	-1.969	2.269	-1.08557	0.398195
99	Freydier and Lundgren	2016	Unintended effects of the herbicids 2,4-D and dicamba on lady beetles	dicamba	4	benzoic acid	Coleoptera	Coccinellidae	Coleomegilla	Coleomegilla maculata	Pred	sex ratio	-0.08	0.306	-0.0441063	0.053701
100	Freydier and Lundgren	2016	Unintended effects of the herbicids 2,4-D and dicamba on lady beetles	dicamba + 2,4-D	4	benzoic acid+phenoxy-carboxylic acid	Coleoptera	Coccinellidae	Coleomegilla	Coleomegilla maculata	Pred	sex ratio	-0.55	0.25	-0.303231	0.0438734
442	Freydier and Lundgren	2016	Unintended effects of the herbicids 2,4-D and dicamba on lady beetles	2,4-D	4	phenoxy-carboxylic acid	Coleoptera	Coccinellidae	Coleomegilla	Coleomegilla maculata	Pred	development time	.	.	-0.317	0.051
443	Freydier and Lundgren	2016	Unintended effects of the herbicids 2,4-D and dicamba on lady beetles	dicamba	4	benzoic acid	Coleoptera	Coccinellidae	Coleomegilla	Coleomegilla maculata	Pred	development time	.	.	-0.179	0.05
444	Freydier and Lundgren	2016	Unintended effects of the herbicids 2,4-D and dicamba on lady beetles	dicamba + 2,4-D	4	benzoic acid+phenoxy-carboxylic acid	Coleoptera	Coccinellidae	Coleomegilla	Coleomegilla maculata	Pred	development time	.	.	0.197	0.05
445	Freydier and Lundgren	2016	Unintended effects of the herbicids 2,4-D and dicamba on lady beetles	2,4-D	4	phenoxy-carboxylic acid	Coleoptera	Coccinellidae	Coleomegilla	Coleomegilla maculata	Pred	movement	.	.	-0.076	0.05
446	Freydier and Lundgren	2016	Unintended effects of the herbicids 2,4-D and dicamba on lady beetles	dicamba	4	benzoic acid	Coleoptera	Coccinellidae	Coleomegilla	Coleomegilla maculata	Pred	movement	.	.	-0.089	0.05
447	Freydier and Lundgren	2016	Unintended effects of the herbicids 2,4-D and dicamba on lady beetles	dicamba + 2,4-D	4	benzoic acid+phenoxy-carboxylic acid	Coleoptera	Coccinellidae	Coleomegilla	Coleomegilla maculata	Pred	movement	.	.	0.239	0.05
448	Freydier and Lundgren	2016	Unintended effects of the herbicids 2,4-D and dicamba on lady beetles	2,4-D	4	phenoxy-carboxylic acid	Coleoptera	Coccinellidae	Coleomegilla	Coleomegilla maculata	Pred	predation	.	.	0.498	0.052
449	Freydier and Lundgren	2016	Unintended effects of the herbicids 2,4-D and dicamba on lady beetles	dicamba	4	benzoic acid	Coleoptera	Coccinellidae	Coleomegilla	Coleomegilla maculata	Pred	predation	.	.	0.253	0.05
450	Freydier and Lundgren	2016	Unintended effects of the herbicids 2,4-D and dicamba on lady beetles	dicamba + 2,4-D	4	benzoic acid+phenoxy-carboxylic acid	Coleoptera	Coccinellidae	Coleomegilla	Coleomegilla maculata	Pred	predation	.	.	0.052	0.05
451	Freydier and Lundgren	2016	Unintended effects of the herbicids 2,4-D and dicamba on lady beetles	2,4-D	4	phenoxy-carboxylic acid	Coleoptera	Coccinellidae	Coleomegilla	Coleomegilla maculata	Pred	reproduction	.	.	-0.081	0.05
452	Freydier and Lundgren	2016	Unintended effects of the herbicids 2,4-D and dicamba on lady beetles	dicamba	4	benzoic acid	Coleoptera	Coccinellidae	Coleomegilla	Coleomegilla maculata	Pred	reproduction	.	.	-0.089	0.05
453	Freydier and Lundgren	2016	Unintended effects of the herbicids 2,4-D and dicamba on lady beetles	dicamba + 2,4-D	4	benzoic acid+phenoxy-carboxylic acid	Coleoptera	Coccinellidae	Coleomegilla	Coleomegilla maculata	Pred	reproduction	.	.	0.15	0.05
712	Giolo et al.	2005	Side-effects of glyphosate formulations on Trichogramma pretiosum (Hymenoptera: Trichogrammatidae)	glyphosate	9	glycine	Hymenoptera	Trichogrammatidae	Trichogramma	Trichogramma pretiosum	Para	predation	.	.	-4.807	1.944
713	Giolo et al.	2005	Side-effects of glyphosate formulations on Trichogramma pretiosum (Hymenoptera: Trichogrammatidae)	glyphosate	9	glycine	Hymenoptera	Trichogrammatidae	Trichogramma	Trichogramma pretiosum	Para	predation	.	.	-4.636	1.844
714	Giolo et al.	2005	Side-effects of glyphosate formulations on Trichogramma pretiosum (Hymenoptera: Trichogrammatidae)	glyphosate	9	glycine	Hymenoptera	Trichogrammatidae	Trichogramma	Trichogramma pretiosum	Para	predation	.	.	-9.849	6.563
715	Giolo et al.	2005	Side-effects of glyphosate formulations on Trichogramma pretiosum (Hymenoptera: Trichogrammatidae)	glyphosate	9	glycine	Hymenoptera	Trichogrammatidae	Trichogramma	Trichogramma pretiosum	Para	predation	.	.	-9.642	6.311
716	Giolo et al.	2005	Side-effects of glyphosate formulations on Trichogramma pretiosum (Hymenoptera: Trichogrammatidae)	glyphosate	9	glycine	Hymenoptera	Trichogrammatidae	Trichogramma	Trichogramma pretiosum	Para	predation	.	.	-5.595	2.457
717	Giolo et al.	2005	Side-effects of glyphosate formulations on Trichogramma pretiosum (Hymenoptera: Trichogrammatidae)	glyphosate	9	glycine	Hymenoptera	Trichogrammatidae	Trichogramma	Trichogramma pretiosum	Para	predation	.	.	-4.979	2.05
718	Giolo et al.	2005	Side-effects of glyphosate formulations on Trichogramma pretiosum (Hymenoptera: Trichogrammatidae)	glyphosate	9	glycine	Hymenoptera	Trichogrammatidae	Trichogramma	Trichogramma pretiosum	Para	predation	.	.	-5.759	2.573
719	Giolo et al.	2005	Side-effects of glyphosate formulations on Trichogramma pretiosum (Hymenoptera: Trichogrammatidae)	glyphosate	9	glycine	Hymenoptera	Trichogrammatidae	Trichogramma	Trichogramma pretiosum	Para	predation	.	.	-6.168	2.878
720	Giolo et al.	2007	Toxicity of pesticides used in peach production on the egg parasitoids Trichogramma atopovirilia Oatman & Platner, 1983 (Hymenoptera: Trichogrammatidae)	glufosinate	10	phosphinic acid	Hymenoptera	Trichogrammatidae	Trichogramma	Trichogramma atopovirilia	Para	predation	.	.	-3.702	1.357
721	Giolo et al.	2007	Toxicity of pesticides used in peach production on the egg parasitoids Trichogramma atopovirilia Oatman & Platner, 1983 (Hymenoptera: Trichogrammatidae)	glyphosate	9	glycine	Hymenoptera	Trichogrammatidae	Trichogramma	Trichogramma atopovirilia	Para	predation	.	.	-3.459	1.248
722	Giolo et al.	2008	Selectivity of pesticides used in peach production to immature stages of Trichogramma atopovirilia Oatman & Platner, 1983 (Hymenoptera: Trichogrammatidae)	glufosinate	10	phosphinic acid	Hymenoptera	Trichogrammatidae	Trichogramma	Trichogramma atopovirilia	Para	mortality juvenile	.	.	-1.466	0.317
101	Godfrey and Rypstra	2018	Impact of an atrazine-based herbicide on an agrobiont wolf spider	atrazine	5	triazine	Araneae	Lycosidae	Pardosa	Pardosa milvina	Pred	mating	0.065	0.463	0.0358364	0.0812535
102	Godfrey and Rypstra	2018	Impact of an atrazine-based herbicide on an agrobiont wolf spider	atrazine	5	triazine	Araneae	Lycosidae	Pardosa	Pardosa milvina	Pred	reproduction	0.134	0.518	0.0738781	0.0909056
103	Hassan et al.	1985	Role of Chrysopa carnea as an aphid predator on sugar beet and the effect of pesticides	chloridazon	5	pyridazinone	Neuroptera	Chrysopidae	Chrysoperla	Chrysoperla carnea	Pred	mortality juvenile	0	4.098	0	0.719172
104	Hassan et al.	1985	Role of Chrysopa carnea as an aphid predator on sugar beet and the effect of pesticides	diclofop-methyl	1	aryloxyphenoxy-propionate	Neuroptera	Chrysopidae	Chrysoperla	Chrysoperla carnea	Pred	mortality juvenile	0	4.098	0	0.719172
105	Hassan et al.	1985	Role of Chrysopa carnea as an aphid predator on sugar beet and the effect of pesticides	dinoseb acetate	24	dinitrophenol	Neuroptera	Chrysopidae	Chrysoperla	Chrysoperla carnea	Pred	mortality juvenile	7.427	4.098	4.09472	0.719172
106	Hassan et al.	1985	Role of Chrysopa carnea as an aphid predator on sugar beet and the effect of pesticides	phenmedipham	5	phenyl-carbamate	Neuroptera	Chrysopidae	Chrysoperla	Chrysoperla carnea	Pred	mortality juvenile	0	4.098	0	0.719172
107	Hassan et al.	1998	The side-effects of pesticides on the egg parasitoid Trichogramma cacoeciae Marchal (Hym., Trichogrammatidae), acute dose-response and persistence tests	chloridazon	5	pyridazinone	Hymenoptera	Trichogrammatidae	Trichogramma	Trichogramma cacoeciae	Para	mortality adult	0	4.002	0	0.702325
108	Hassan et al.	1998	The side-effects of pesticides on the egg parasitoid Trichogramma cacoeciae Marchal (Hym., Trichogrammatidae), acute dose-response and persistence tests	cycloxydim	1	cyclohexanedione	Hymenoptera	Trichogrammatidae	Trichogramma	Trichogramma cacoeciae	Para	mortality adult	8.45	2.007	4.65873	0.352215
109	Hassan et al.	1998	The side-effects of pesticides on the egg parasitoid Trichogramma cacoeciae Marchal (Hym., Trichogrammatidae), acute dose-response and persistence tests	dicamba	4	benzoic acid	Hymenoptera	Trichogrammatidae	Trichogramma	Trichogramma cacoeciae	Para	mortality adult	0	4.002	0	0.702325
110	Hassan et al.	1998	The side-effects of pesticides on the egg parasitoid Trichogramma cacoeciae Marchal (Hym., Trichogrammatidae), acute dose-response and persistence tests	glyphosate	9	glycine	Hymenoptera	Trichogrammatidae	Trichogramma	Trichogramma cacoeciae	Para	mortality adult	13.043	2.288	7.19098	0.401529
111	Hassan et al.	1998	The side-effects of pesticides on the egg parasitoid Trichogramma cacoeciae Marchal (Hym., Trichogrammatidae), acute dose-response and persistence tests	mecoprop-p	4	phenoxy-carboxylic acid	Hymenoptera	Trichogrammatidae	Trichogramma	Trichogramma cacoeciae	Para	mortality adult	7.558	2.006	4.16694	0.35204
112	Hassan et al.	1998	The side-effects of pesticides on the egg parasitoid Trichogramma cacoeciae Marchal (Hym., Trichogrammatidae), acute dose-response and persistence tests	metazachlor	15	chloroacetamide	Hymenoptera	Trichogrammatidae	Trichogramma	Trichogramma cacoeciae	Para	mortality adult	5.316	2.013	2.93086	0.353268
113	Hassan et al.	1998	The side-effects of pesticides on the egg parasitoid Trichogramma cacoeciae Marchal (Hym., Trichogrammatidae), acute dose-response and persistence tests	glyphosate	9	glycine	Hymenoptera	Trichogrammatidae	Trichogramma	Trichogramma cacoeciae	Para	mortality juvenile	4.651	2.022	2.56423	0.354848
114	Haughton et al.	2001	The effect of the herbicide glyphosate on non-target spiders: Part I. Direct effects on Lepthyphantes tenuis_x000B_ under laboratory conditions	glyphosate	9	glycine	Araneae	Linyphiidae	Lepthyphantes	Lepthyphantes tenuis	Pred	mortality adult	1.124	2.717	0.619694	0.476816
115	Helsen and Booij	2013	Effects of amitrole (3-amino-1,2,4-triazole) on the common earwig Forficula auricularia	amitrole	11	triazole	Dermaptera	Forficulidae	Forficula	Forficula auricularia	Pred	mortality adult	0	2.105	0	0.369414
116	Helsen and Booij	2013	Effects of amitrole (3-amino-1,2,4-triazole) on the common earwig Forficula auricularia	amitrole	11	triazole	Dermaptera	Forficulidae	Forficula	Forficula auricularia	Pred	mortality eggs	1.386	0.512	0.764142	0.0898526
117	Jansen et al.	2008	Pesticides selectivity list to beneficial arthropods in four field vegetable crops	bentazon	6	benzothiadiazinone	Coleoptera	Staphylinidae	Aleochara	Aleochara bilineata	Pred	mortality adult	0	4.025	0	0.706361
118	Jansen et al.	2008	Pesticides selectivity list to beneficial arthropods in four field vegetable crops	chlorpropham	23	carbamate	Coleoptera	Staphylinidae	Aleochara	Aleochara bilineata	Pred	mortality adult	10.163	4.025	5.60316	0.706361
119	Jansen et al.	2008	Pesticides selectivity list to beneficial arthropods in four field vegetable crops	clomazone	13	isoxazolidinone	Coleoptera	Staphylinidae	Aleochara	Aleochara bilineata	Pred	mortality adult	0	4.025	0	0.706361
120	Jansen et al.	2008	Pesticides selectivity list to beneficial arthropods in four field vegetable crops	isoxaben	21	benzamide	Coleoptera	Staphylinidae	Aleochara	Aleochara bilineata	Pred	mortality adult	1.635	2.425	0.901423	0.425572
121	Jansen et al.	2008	Pesticides selectivity list to beneficial arthropods in four field vegetable crops	linuron	7	urea	Coleoptera	Staphylinidae	Aleochara	Aleochara bilineata	Pred	mortality adult	3.472	2.101	1.91421	0.368712
122	Jansen et al.	2008	Pesticides selectivity list to beneficial arthropods in four field vegetable crops	metoxuron	7	urea	Coleoptera	Staphylinidae	Aleochara	Aleochara bilineata	Pred	mortality adult	1.635	2.425	0.901423	0.425572
123	Jansen et al.	2008	Pesticides selectivity list to beneficial arthropods in four field vegetable crops	paraquat	22	bipyridylium	Coleoptera	Staphylinidae	Aleochara	Aleochara bilineata	Pred	mortality adult	1.111	2.692	0.612526	0.472428
124	Jansen et al.	2008	Pesticides selectivity list to beneficial arthropods in four field vegetable crops	paraquat+diquat	22	bipyridylium	Coleoptera	Staphylinidae	Aleochara	Aleochara bilineata	Pred	mortality adult	3.558	2.096	1.96163	0.367834
125	Jansen et al.	2008	Pesticides selectivity list to beneficial arthropods in four field vegetable crops	pendimethalin	3	dinitroaniline	Coleoptera	Staphylinidae	Aleochara	Aleochara bilineata	Pred	mortality adult	4.187	2.072	2.30841	0.363622
126	Jansen et al.	2008	Pesticides selectivity list to beneficial arthropods in four field vegetable crops	propachlor	15	chloroacetamide	Coleoptera	Staphylinidae	Aleochara	Aleochara bilineata	Pred	mortality adult	0	4.025	0	0.706361
127	Jansen et al.	2008	Pesticides selectivity list to beneficial arthropods in four field vegetable crops	quizalofop-ethyl D	1	aryloxyphenoxy-propionate	Coleoptera	Staphylinidae	Aleochara	Aleochara bilineata	Pred	mortality adult	1.635	2.425	0.901423	0.425572
128	Jansen et al.	2008	Pesticides selectivity list to beneficial arthropods in four field vegetable crops	tepraloxydin	1	cyclohexanedione	Coleoptera	Staphylinidae	Aleochara	Aleochara bilineata	Pred	mortality adult	0	4.025	0	0.706361
129	Jansen et al.	2008	Pesticides selectivity list to beneficial arthropods in four field vegetable crops	bentazon	6	benzothiadiazinone	Coleoptera	Carabidae	Bembidion	Bembidion lampros	Pred	mortality adult	1.132	2.733	0.624104	0.479624
130	Jansen et al.	2008	Pesticides selectivity list to beneficial arthropods in four field vegetable crops	chlorpropham	23	carbamate	Coleoptera	Carabidae	Bembidion	Bembidion lampros	Pred	mortality adult	8.222	4.066	4.53303	0.713556
131	Jansen et al.	2008	Pesticides selectivity list to beneficial arthropods in four field vegetable crops	clomazone	13	isoxazolidinone	Coleoptera	Carabidae	Bembidion	Bembidion lampros	Pred	mortality adult	2.338	2.293	1.28901	0.402406
132	Jansen et al.	2008	Pesticides selectivity list to beneficial arthropods in four field vegetable crops	cycloxydim	1	cyclohexanedione	Coleoptera	Carabidae	Bembidion	Bembidion lampros	Pred	mortality adult	0	4.066	0	0.713556
133	Jansen et al.	2008	Pesticides selectivity list to beneficial arthropods in four field vegetable crops	fluazifop-p-butyl	1	aryloxyphenoxy-propionate	Coleoptera	Carabidae	Bembidion	Bembidion lampros	Pred	mortality adult	1.132	2.733	0.624104	0.479624
134	Jansen et al.	2008	Pesticides selectivity list to beneficial arthropods in four field vegetable crops	glufosinate	10	phosphinic acid	Coleoptera	Carabidae	Bembidion	Bembidion lampros	Pred	mortality adult	1.677	2.468	0.924579	0.433118
135	Jansen et al.	2008	Pesticides selectivity list to beneficial arthropods in four field vegetable crops	glyphosate	9	glycine	Coleoptera	Carabidae	Bembidion	Bembidion lampros	Pred	mortality adult	0	4.066	0	0.713556
136	Jansen et al.	2008	Pesticides selectivity list to beneficial arthropods in four field vegetable crops	isoxaben	21	benzamide	Coleoptera	Carabidae	Bembidion	Bembidion lampros	Pred	mortality adult	0	4.066	0	0.713556
137	Jansen et al.	2008	Pesticides selectivity list to beneficial arthropods in four field vegetable crops	linuron	7	urea	Coleoptera	Carabidae	Bembidion	Bembidion lampros	Pred	mortality adult	2.049	2.355	1.12967	0.413287
138	Jansen et al.	2008	Pesticides selectivity list to beneficial arthropods in four field vegetable crops	metoxuron	7	urea	Coleoptera	Carabidae	Bembidion	Bembidion lampros	Pred	mortality adult	1.132	2.733	0.624104	0.479624
139	Jansen et al.	2008	Pesticides selectivity list to beneficial arthropods in four field vegetable crops	paraquat	22	bipyridylium	Coleoptera	Carabidae	Bembidion	Bembidion lampros	Pred	mortality adult	1.132	2.733	0.624104	0.479624
140	Jansen et al.	2008	Pesticides selectivity list to beneficial arthropods in four field vegetable crops	paraquat+diquat	22	bipyridylium	Coleoptera	Carabidae	Bembidion	Bembidion lampros	Pred	mortality adult	1.132	2.733	0.624104	0.479624
141	Jansen et al.	2008	Pesticides selectivity list to beneficial arthropods in four field vegetable crops	pendimethalin	3	dinitroaniline	Coleoptera	Carabidae	Bembidion	Bembidion lampros	Pred	mortality adult	0	4.066	0	0.713556
142	Jansen et al.	2008	Pesticides selectivity list to beneficial arthropods in four field vegetable crops	propachlor	15	chloroacetamide	Coleoptera	Carabidae	Bembidion	Bembidion lampros	Pred	mortality adult	2.784	2.227	1.5349	0.390824
143	Jansen et al.	2008	Pesticides selectivity list to beneficial arthropods in four field vegetable crops	quizalofop-ethyl D	1	aryloxyphenoxy-propionate	Coleoptera	Carabidae	Bembidion	Bembidion lampros	Pred	mortality adult	3.294	2.185	1.81608	0.383453
144	Jansen et al.	2008	Pesticides selectivity list to beneficial arthropods in four field vegetable crops	tepraloxydin	1	cyclohexanedione	Coleoptera	Carabidae	Bembidion	Bembidion lampros	Pred	mortality adult	0	4.066	0	0.713556
145	Kegel	1989	Laboratory experiments on the side effects of selected herbicides and insecticides on the larvae of three sympatric Poecilus-species (Col., Carabidae)	atrazine	5	triazine	Coleoptera	Carabidae	Poecilus	Poecilus cupreus	Pred	mortality juvenile	0.539	0.417	0.297166	0.0731808
146	Kegel	1989	Laboratory experiments on the side effects of selected herbicides and insecticides on the larvae of three sympatric Poecilus-species (Col., Carabidae)	fluazifop-p-butyl	1	aryloxyphenoxy-propionate	Coleoptera	Carabidae	Poecilus	Poecilus cupreus	Pred	mortality juvenile	0.539	0.417	0.297166	0.0731808
147	Kegel	1989	Laboratory experiments on the side effects of selected herbicides and insecticides on the larvae of three sympatric Poecilus-species (Col., Carabidae)	glyphosate	9	glycine	Coleoptera	Carabidae	Poecilus	Poecilus cupreus	Pred	mortality juvenile	0	0.491	0	0.0861673
148	Kegel	1989	Laboratory experiments on the side effects of selected herbicides and insecticides on the larvae of three sympatric Poecilus-species (Col., Carabidae)	MCPA	4	phenoxy-carboxylic acid	Coleoptera	Carabidae	Poecilus	Poecilus cupreus	Pred	mortality juvenile	0.767	0.398	0.422869	0.0698464
149	Kegel	1989	Laboratory experiments on the side effects of selected herbicides and insecticides on the larvae of three sympatric Poecilus-species (Col., Carabidae)	simazine	5	triazine	Coleoptera	Carabidae	Poecilus	Poecilus cupreus	Pred	mortality juvenile	0.539	0.417	0.297166	0.0731808
150	Kegel	1989	Laboratory experiments on the side effects of selected herbicides and insecticides on the larvae of three sympatric Poecilus-species (Col., Carabidae)	atrazine	5	triazine	Coleoptera	Carabidae	Poecilus	Poecilus lepidus	Pred	mortality juvenile	2.838	2.399	1.56467	0.421009
151	Kegel	1989	Laboratory experiments on the side effects of selected herbicides and insecticides on the larvae of three sympatric Poecilus-species (Col., Carabidae)	fluazifop-p-butyl	1	aryloxyphenoxy-propionate	Coleoptera	Carabidae	Poecilus	Poecilus lepidus	Pred	mortality juvenile	3.173	2.342	1.74937	0.411006
152	Kegel	1989	Laboratory experiments on the side effects of selected herbicides and insecticides on the larvae of three sympatric Poecilus-species (Col., Carabidae)	glyphosate	9	glycine	Coleoptera	Carabidae	Poecilus	Poecilus lepidus	Pred	mortality juvenile	1.842	2.768	1.01555	0.485766
153	Kegel	1989	Laboratory experiments on the side effects of selected herbicides and insecticides on the larvae of three sympatric Poecilus-species (Col., Carabidae)	MCPA	4	phenoxy-carboxylic acid	Coleoptera	Carabidae	Poecilus	Poecilus lepidus	Pred	mortality juvenile	0.677	4.097	0.37325	0.718997
154	Kegel	1989	Laboratory experiments on the side effects of selected herbicides and insecticides on the larvae of three sympatric Poecilus-species (Col., Carabidae)	simazine	5	triazine	Coleoptera	Carabidae	Poecilus	Poecilus lepidus	Pred	mortality juvenile	1.842	2.768	1.01555	0.485766
155	Kegel	1989	Laboratory experiments on the side effects of selected herbicides and insecticides on the larvae of three sympatric Poecilus-species (Col., Carabidae)	atrazine	5	triazine	Coleoptera	Carabidae	Poecilus	Poecilus versicolor	Pred	mortality juvenile	0.315	0.916	0.173669	0.160752
156	Kegel	1989	Laboratory experiments on the side effects of selected herbicides and insecticides on the larvae of three sympatric Poecilus-species (Col., Carabidae)	fluazifop-p-butyl	1	aryloxyphenoxy-propionate	Coleoptera	Carabidae	Poecilus	Poecilus versicolor	Pred	mortality juvenile	0.778	0.753	0.428934	0.132147
157	Kegel	1989	Laboratory experiments on the side effects of selected herbicides and insecticides on the larvae of three sympatric Poecilus-species (Col., Carabidae)	glyphosate	9	glycine	Coleoptera	Carabidae	Poecilus	Poecilus versicolor	Pred	mortality juvenile	0.315	0.916	0.173669	0.160752
158	Kegel	1989	Laboratory experiments on the side effects of selected herbicides and insecticides on the larvae of three sympatric Poecilus-species (Col., Carabidae)	MCPA	4	phenoxy-carboxylic acid	Coleoptera	Carabidae	Poecilus	Poecilus versicolor	Pred	mortality juvenile	0.315	0.916	0.173669	0.160752
159	Kegel	1989	Laboratory experiments on the side effects of selected herbicides and insecticides on the larvae of three sympatric Poecilus-species (Col., Carabidae)	simazine	5	triazine	Coleoptera	Carabidae	Poecilus	Poecilus versicolor	Pred	mortality juvenile	1.414	0.627	0.779579	0.110034
723	Khan	2020	Lethal and parasitism effects of selected novel pesticides on adult Trichogramma chilonis (Hymenoptera: Trichogrammatidae)	bispyribac sodium	2	pyrimidinylthiobenzoates	Hymenoptera	Trichogrammatidae	Trichogramma	Trichogramma chilonis	Para	mortality adult	.	.	5.905	1.072
724	Khan	2020	Lethal and parasitism effects of selected novel pesticides on adult Trichogramma chilonis (Hymenoptera: Trichogrammatidae)	bispyribac sodium	2	pyrimidinylthiobenzoates	Hymenoptera	Trichogrammatidae	Trichogramma	Trichogramma chilonis	Para	predation	.	.	-0.914	0.221
725	Khan	2020	Lethal and parasitism effects of selected novel pesticides on adult Trichogramma chilonis (Hymenoptera: Trichogrammatidae)	haloxyfop-p-methyl	1	aryloxyphenoxy-propionate	Hymenoptera	Trichogrammatidae	Trichogramma	Trichogramma chilonis	Para	mortality adult	.	.	4.795	0.775
726	Khan	2020	Lethal and parasitism effects of selected novel pesticides on adult Trichogramma chilonis (Hymenoptera: Trichogrammatidae)	haloxyfop-p-methyl	1	aryloxyphenoxy-propionate	Hymenoptera	Trichogrammatidae	Trichogramma	Trichogramma chilonis	Para	predation	.	.	-0.812	0.216
727	Khan	2020	Lethal and parasitism effects of selected novel pesticides on adult Trichogramma chilonis (Hymenoptera: Trichogrammatidae)	nicosulfuron	2	sulfonylurea	Hymenoptera	Trichogrammatidae	Trichogramma	Trichogramma chilonis	Para	predation	.	.	-1.214	0.237
160	Khan and Ruberson	2017	Lethal effects of selected novel pesticides on immature stages of Trichogramma pretiosum (Hymenoptera: Trichogrammatidae)	glufosinate	10	phosphinic acid	Hymenoptera	Trichogrammatidae	Trichogramma	Trichogramma pretiosum	Para	mortality juvenile	5.477	0.1	3.01963	0.0175493
161	Khan and Ruberson	2017	Lethal effects of selected novel pesticides on immature stages of Trichogramma pretiosum (Hymenoptera: Trichogrammatidae)	nicosulfuron	2	sulfonylurea	Hymenoptera	Trichogrammatidae	Trichogramma	Trichogramma pretiosum	Para	mortality juvenile	0.76	0.06	0.41901	0.0105296
162	Khan and Ruberson	2017	Lethal effects of selected novel pesticides on immature stages of Trichogramma pretiosum (Hymenoptera: Trichogrammatidae)	S-metolachlor	15	chloroacetamide	Hymenoptera	Trichogrammatidae	Trichogramma	Trichogramma pretiosum	Para	mortality juvenile	3.08	0.051	1.69809	0.00895017
454	Khan et al	2015	Lethal and behavioral effects of selected novel pesticides on adults of Trichogramma pretiosum	glufosinate	10	phosphinic acid	Hymenoptera	Trichogrammatidae	Trichogramma	Trichogramma pretiosum	Para	mortality adult	.	.	0.352	0.508
455	Khan et al	2015	Lethal and behavioral effects of selected novel pesticides on adults of Trichogramma pretiosum	glyphosate	9	glycine	Hymenoptera	Trichogrammatidae	Trichogramma	Trichogramma pretiosum	Para	mortality adult	.	.	0.197	0.502
456	Korenko et al.	2016	The effect of eight common herbicides on the predatory activity of the agrobiont spider Pardosa agrestis	2,4-D	4	phenoxy-carboxylic acid	Araneae	Lycosidae	Pardosa	Pardosa agrestis	Pred	predation	.	.	-1.342	0.041
457	Korenko et al.	2016	The effect of eight common herbicides on the predatory activity of the agrobiont spider Pardosa agrestis	acetochlor	15	chloroacetamide	Araneae	Lycosidae	Pardosa	Pardosa agrestis	Pred	predation	.	.	-1.162	0.039
458	Korenko et al.	2016	The effect of eight common herbicides on the predatory activity of the agrobiont spider Pardosa agrestis	glyphosate	9	glycine	Araneae	Lycosidae	Pardosa	Pardosa agrestis	Pred	predation	.	.	-0.97	0.037
459	Korenko et al.	2016	The effect of eight common herbicides on the predatory activity of the agrobiont spider Pardosa agrestis	isoxaflutole	27	isoxazole	Araneae	Lycosidae	Pardosa	Pardosa agrestis	Pred	predation	.	.	-0.664	0.035
460	Korenko et al.	2016	The effect of eight common herbicides on the predatory activity of the agrobiont spider Pardosa agrestis	mesotrione	27	triketone	Araneae	Lycosidae	Pardosa	Pardosa agrestis	Pred	predation	.	.	-0.721	0.035
461	Korenko et al.	2016	The effect of eight common herbicides on the predatory activity of the agrobiont spider Pardosa agrestis	nicosulfuron	2	sulfonylurea	Araneae	Lycosidae	Pardosa	Pardosa agrestis	Pred	predation	.	.	-0.975	0.037
462	Korenko et al.	2016	The effect of eight common herbicides on the predatory activity of the agrobiont spider Pardosa agrestis	terbuthylazine	5	triazine	Araneae	Lycosidae	Pardosa	Pardosa agrestis	Pred	predation	.	.	-0.544	0.035
163	Lacava et al.	2020	The pest-specific effects of glyphosate on functional response of a wolf spider	glyphosate	9	glycine	Araneae	Lycosidae	Hogna	Hogna bivittata	Pred	mortality adult	0	4.026	0	0.706537
463	Lacava et al.	2020	The pest-specific effects of glyphosate on functional response of a wolf spider	glyphosate	9	glycine	Araneae	Lycosidae	Hogna	Hogna bivittata	Pred	predation	.	.	-1.32	0.097
164	Lacoume et al	2009	Male hypofertility induced by paraquat consumption in the non-target parasitoid Anisopteromalus calandrae (Hymenoptera: Pteromalidae)	paraquat	22	bipyridylium	Hymenoptera	Pteromalidae	Anisopteromalus	Anisopteromalus calandrae	Para	mortality juvenile	0.866	0.084	0.477451	0.0147414
464	Lacoume et al	2009	Male hypofertility induced by paraquat consumption in the non-target parasitoid Anisopteromalus calandrae (Hymenoptera: Pteromalidae)	paraquat	22	bipyridylium	Hymenoptera	Pteromalidae	Anisopteromalus	Anisopteromalus calandrae	Para	reproduction	.	.	0.098	0.092
465	Lacoume et al	2009	Male hypofertility induced by paraquat consumption in the non-target parasitoid Anisopteromalus calandrae (Hymenoptera: Pteromalidae)	paraquat	22	bipyridylium	Hymenoptera	Pteromalidae	Anisopteromalus	Anisopteromalus calandrae	Para	size	.	.	-0.141	0.087
165	Leccia et al.	2015	Disruption of the chemical communication of the European agrobiont ground‐dwelling spider Pardosa agrestis by pesticides	glyphosate	9	glycine	Araneae	Lycosidae	Pardosa	Pardosa agrestis	Pred	mating	3.093	2.292	1.70526	0.402231
166	Leite et al	2015	Effects of atrazine-based herbicide on emergence and sex ratio of Trichogrammatidae (Hymenoptera	atrazine	5	triazine	Hymenoptera	Trichogrammatidae	Trichogramma	Trichogramma acacioi	Para	sex ratio	0.334	0.038	0.184144	0.00666875
167	Leite et al	2015	Effects of atrazine-based herbicide on emergence and sex ratio of Trichogrammatidae (Hymenoptera	atrazine	5	triazine	Hymenoptera	Trichogrammatidae	Trichogramma	Trichogramma annulata	Para	sex ratio	0	0.042	0	0.00737072
168	Leite et al	2015	Effects of atrazine-based herbicide on emergence and sex ratio of Trichogrammatidae (Hymenoptera	atrazine	5	triazine	Hymenoptera	Trichogrammatidae	Trichogramma	Trichogramma atopovirilia	Para	sex ratio	-5.097	2.02	-2.81012	0.354497
169	Leite et al	2015	Effects of atrazine-based herbicide on emergence and sex ratio of Trichogrammatidae (Hymenoptera	atrazine	5	triazine	Hymenoptera	Trichogrammatidae	Trichogramma	Trichogramma bennetti	Para	sex ratio	-5.066	2.02	-2.79303	0.354497
170	Leite et al	2015	Effects of atrazine-based herbicide on emergence and sex ratio of Trichogrammatidae (Hymenoptera	atrazine	5	triazine	Hymenoptera	Trichogrammatidae	Trichogramma	Trichogramma brasiliensis	Para	sex ratio	0.641	0.075	0.353402	0.013162
171	Leite et al	2015	Effects of atrazine-based herbicide on emergence and sex ratio of Trichogrammatidae (Hymenoptera	atrazine	5	triazine	Hymenoptera	Trichogrammatidae	Trichogramma	Trichogramma bruni	Para	sex ratio	-2.603	0.028	-1.43511	0.00491382
172	Leite et al	2015	Effects of atrazine-based herbicide on emergence and sex ratio of Trichogrammatidae (Hymenoptera	atrazine	5	triazine	Hymenoptera	Trichogrammatidae	Trichogramma	Trichogramma demoraesi	Para	sex ratio	2.803	0.272	1.54537	0.0477342
173	Leite et al	2015	Effects of atrazine-based herbicide on emergence and sex ratio of Trichogrammatidae (Hymenoptera	atrazine	5	triazine	Hymenoptera	Trichogrammatidae	Trichogramma	Trichogramma galloi	Para	sex ratio	0	4.004	0	0.702676
174	Leite et al	2015	Effects of atrazine-based herbicide on emergence and sex ratio of Trichogrammatidae (Hymenoptera	atrazine	5	triazine	Hymenoptera	Trichogrammatidae	Trichogramma	Trichogramma pretiosum	Para	sex ratio	-2.206	2.227	-1.21623	0.390824
175	Leite et al	2015	Effects of atrazine-based herbicide on emergence and sex ratio of Trichogrammatidae (Hymenoptera	atrazine	5	triazine	Hymenoptera	Trichogrammatidae	Trichogramma	Trichogramma soaresi	Para	sex ratio	4.819	2.023	2.65685	0.355023
466	Leite et al	2015	Effects of atrazine-based herbicide on emergence and sex ratio of Trichogrammatidae (Hymenoptera	atrazine	5	triazine	Hymenoptera	Trichogrammatidae	Trichogramma	Trichogramma acacioi	Para	mortality juvenile	.	.	0.745	0.214
467	Leite et al	2015	Effects of atrazine-based herbicide on emergence and sex ratio of Trichogrammatidae (Hymenoptera	atrazine	5	triazine	Hymenoptera	Trichogrammatidae	Trichogramma	Trichogramma annulata	Para	mortality juvenile	.	.	1.452	0.253
468	Leite et al	2015	Effects of atrazine-based herbicide on emergence and sex ratio of Trichogrammatidae (Hymenoptera	atrazine	5	triazine	Hymenoptera	Trichogrammatidae	Trichogramma	Trichogramma atopovirilia	Para	mortality juvenile	.	.	0.931	0.222
469	Leite et al	2015	Effects of atrazine-based herbicide on emergence and sex ratio of Trichogrammatidae (Hymenoptera	atrazine	5	triazine	Hymenoptera	Trichogrammatidae	Trichogramma	Trichogramma bennetti	Para	mortality juvenile	.	.	2.472	0.353
470	Leite et al	2015	Effects of atrazine-based herbicide on emergence and sex ratio of Trichogrammatidae (Hymenoptera	atrazine	5	triazine	Hymenoptera	Trichogrammatidae	Trichogramma	Trichogramma brasiliensis	Para	mortality juvenile	.	.	0.949	0.223
471	Leite et al	2015	Effects of atrazine-based herbicide on emergence and sex ratio of Trichogrammatidae (Hymenoptera	atrazine	5	triazine	Hymenoptera	Trichogrammatidae	Trichogramma	Trichogramma bruni	Para	mortality juvenile	.	.	2.318	0.334
472	Leite et al	2015	Effects of atrazine-based herbicide on emergence and sex ratio of Trichogrammatidae (Hymenoptera	atrazine	5	triazine	Hymenoptera	Trichogrammatidae	Trichogramma	Trichogramma demoraesi	Para	mortality juvenile	.	.	-1.539	0.259
473	Leite et al	2015	Effects of atrazine-based herbicide on emergence and sex ratio of Trichogrammatidae (Hymenoptera	atrazine	5	triazine	Hymenoptera	Trichogrammatidae	Trichogramma	Trichogramma galloi	Para	mortality juvenile	.	.	-3.908	0.582
474	Leite et al	2015	Effects of atrazine-based herbicide on emergence and sex ratio of Trichogrammatidae (Hymenoptera	atrazine	5	triazine	Hymenoptera	Trichogrammatidae	Trichogramma	Trichogramma pretiosum	Para	mortality juvenile	.	.	-3.718	0.546
475	Leite et al	2015	Effects of atrazine-based herbicide on emergence and sex ratio of Trichogrammatidae (Hymenoptera	atrazine	5	triazine	Hymenoptera	Trichogrammatidae	Trichogramma	Trichogramma soaresi	Para	mortality juvenile	.	.	-1.48	0.255
176	Leite et al	2017	Herbicide toxicity, selectivity and hormesis of nicosulfuron on 10 Trichogrammatidae (Hymenoptera) species parasitizing Anagasta (= Ephestia) kuehniella (Lepidoptera: Pyralidae) eggs	nicosulfuron	2	sulfonylurea	Hymenoptera	Trichogrammatidae	Trichogramma	Trichogramma acacioi	Para	sex ratio	5.151	2.019	2.8399	0.354321
177	Leite et al	2017	Herbicide toxicity, selectivity and hormesis of nicosulfuron on 10 Trichogrammatidae (Hymenoptera) species parasitizing Anagasta (= Ephestia) kuehniella (Lepidoptera: Pyralidae) eggs	nicosulfuron	2	sulfonylurea	Hymenoptera	Trichogrammatidae	Trichogramma	Trichogramma annulata	Para	sex ratio	4.819	2.023	2.65685	0.355023
178	Leite et al	2017	Herbicide toxicity, selectivity and hormesis of nicosulfuron on 10 Trichogrammatidae (Hymenoptera) species parasitizing Anagasta (= Ephestia) kuehniella (Lepidoptera: Pyralidae) eggs	nicosulfuron	2	sulfonylurea	Hymenoptera	Trichogrammatidae	Trichogramma	Trichogramma bennetti	Para	sex ratio	-3.652	2.059	-2.01345	0.361341
179	Leite et al	2017	Herbicide toxicity, selectivity and hormesis of nicosulfuron on 10 Trichogrammatidae (Hymenoptera) species parasitizing Anagasta (= Ephestia) kuehniella (Lepidoptera: Pyralidae) eggs	nicosulfuron	2	sulfonylurea	Hymenoptera	Trichogrammatidae	Trichogramma	Trichogramma galloi	Para	sex ratio	-4.069	2.041	-2.24336	0.358182
180	Leite et al	2017	Herbicide toxicity, selectivity and hormesis of nicosulfuron on 10 Trichogrammatidae (Hymenoptera) species parasitizing Anagasta (= Ephestia) kuehniella (Lepidoptera: Pyralidae) eggs	nicosulfuron	2	sulfonylurea	Hymenoptera	Trichogrammatidae	Trichogramma	Trichogramma pretiosum	Para	sex ratio	-2.965	2.11	-1.63469	0.370291
476	Leite et al	2017	Herbicide toxicity, selectivity and hormesis of nicosulfuron on 10 Trichogrammatidae (Hymenoptera) species parasitizing Anagasta (= Ephestia) kuehniella (Lepidoptera: Pyralidae) eggs	nicosulfuron	2	sulfonylurea	Hymenoptera	Trichogrammatidae	Trichogramma	Trichogramma atopovirilia	Para	sex ratio	.	.	-0.702	0.212
477	Leite et al	2017	Herbicide toxicity, selectivity and hormesis of nicosulfuron on 10 Trichogrammatidae (Hymenoptera) species parasitizing Anagasta (= Ephestia) kuehniella (Lepidoptera: Pyralidae) eggs	nicosulfuron	2	sulfonylurea	Hymenoptera	Trichogrammatidae	Trichogramma	Trichogramma brasiliensis	Para	sex ratio	.	.	1.514	0.257
478	Leite et al	2017	Herbicide toxicity, selectivity and hormesis of nicosulfuron on 10 Trichogrammatidae (Hymenoptera) species parasitizing Anagasta (= Ephestia) kuehniella (Lepidoptera: Pyralidae) eggs	nicosulfuron	2	sulfonylurea	Hymenoptera	Trichogrammatidae	Trichogramma	Trichogramma bruni	Para	sex ratio	.	.	2.49	0.355
479	Leite et al	2017	Herbicide toxicity, selectivity and hormesis of nicosulfuron on 10 Trichogrammatidae (Hymenoptera) species parasitizing Anagasta (= Ephestia) kuehniella (Lepidoptera: Pyralidae) eggs	nicosulfuron	2	sulfonylurea	Hymenoptera	Trichogrammatidae	Trichogramma	Trichogramma demoraesi	Para	sex ratio	.	.	2.107	0.311
480	Leite et al	2017	Herbicide toxicity, selectivity and hormesis of nicosulfuron on 10 Trichogrammatidae (Hymenoptera) species parasitizing Anagasta (= Ephestia) kuehniella (Lepidoptera: Pyralidae) eggs	nicosulfuron	2	sulfonylurea	Hymenoptera	Trichogrammatidae	Trichogramma	Trichogramma soaresi	Para	sex ratio	.	.	2.726	0.386
481	Leite et al	2017	Herbicide toxicity, selectivity and hormesis of nicosulfuron on 10 Trichogrammatidae (Hymenoptera) species parasitizing Anagasta (= Ephestia) kuehniella (Lepidoptera: Pyralidae) eggs	nicosulfuron	2	sulfonylurea	Hymenoptera	Trichogrammatidae	Trichogramma	Trichogramma acacioi	Para	mortality juvenile	.	.	-2.113	0.312
482	Leite et al	2017	Herbicide toxicity, selectivity and hormesis of nicosulfuron on 10 Trichogrammatidae (Hymenoptera) species parasitizing Anagasta (= Ephestia) kuehniella (Lepidoptera: Pyralidae) eggs	nicosulfuron	2	sulfonylurea	Hymenoptera	Trichogrammatidae	Trichogramma	Trichogramma annulata	Para	mortality juvenile	.	.	-0.463	0.205
483	Leite et al	2017	Herbicide toxicity, selectivity and hormesis of nicosulfuron on 10 Trichogrammatidae (Hymenoptera) species parasitizing Anagasta (= Ephestia) kuehniella (Lepidoptera: Pyralidae) eggs	nicosulfuron	2	sulfonylurea	Hymenoptera	Trichogrammatidae	Trichogramma	Trichogramma atopovirilia	Para	mortality juvenile	.	.	-0.827	0.217
484	Leite et al	2017	Herbicide toxicity, selectivity and hormesis of nicosulfuron on 10 Trichogrammatidae (Hymenoptera) species parasitizing Anagasta (= Ephestia) kuehniella (Lepidoptera: Pyralidae) eggs	nicosulfuron	2	sulfonylurea	Hymenoptera	Trichogrammatidae	Trichogramma	Trichogramma bennetti	Para	mortality juvenile	.	.	0.71	0.213
485	Leite et al	2017	Herbicide toxicity, selectivity and hormesis of nicosulfuron on 10 Trichogrammatidae (Hymenoptera) species parasitizing Anagasta (= Ephestia) kuehniella (Lepidoptera: Pyralidae) eggs	nicosulfuron	2	sulfonylurea	Hymenoptera	Trichogrammatidae	Trichogramma	Trichogramma brasiliensis	Para	mortality juvenile	.	.	0.936	0.222
486	Leite et al	2017	Herbicide toxicity, selectivity and hormesis of nicosulfuron on 10 Trichogrammatidae (Hymenoptera) species parasitizing Anagasta (= Ephestia) kuehniella (Lepidoptera: Pyralidae) eggs	nicosulfuron	2	sulfonylurea	Hymenoptera	Trichogrammatidae	Trichogramma	Trichogramma bruni	Para	mortality juvenile	.	.	0.528	0.207
487	Leite et al	2017	Herbicide toxicity, selectivity and hormesis of nicosulfuron on 10 Trichogrammatidae (Hymenoptera) species parasitizing Anagasta (= Ephestia) kuehniella (Lepidoptera: Pyralidae) eggs	nicosulfuron	2	sulfonylurea	Hymenoptera	Trichogrammatidae	Trichogramma	Trichogramma demoraesi	Para	mortality juvenile	.	.	-0.356	0.203
488	Leite et al	2017	Herbicide toxicity, selectivity and hormesis of nicosulfuron on 10 Trichogrammatidae (Hymenoptera) species parasitizing Anagasta (= Ephestia) kuehniella (Lepidoptera: Pyralidae) eggs	nicosulfuron	2	sulfonylurea	Hymenoptera	Trichogrammatidae	Trichogramma	Trichogramma galloi	Para	mortality juvenile	.	.	0.338	0.203
489	Leite et al	2017	Herbicide toxicity, selectivity and hormesis of nicosulfuron on 10 Trichogrammatidae (Hymenoptera) species parasitizing Anagasta (= Ephestia) kuehniella (Lepidoptera: Pyralidae) eggs	nicosulfuron	2	sulfonylurea	Hymenoptera	Trichogrammatidae	Trichogramma	Trichogramma pretiosum	Para	mortality juvenile	.	.	-2.56	0.364
490	Leite et al	2017	Herbicide toxicity, selectivity and hormesis of nicosulfuron on 10 Trichogrammatidae (Hymenoptera) species parasitizing Anagasta (= Ephestia) kuehniella (Lepidoptera: Pyralidae) eggs	nicosulfuron	2	sulfonylurea	Hymenoptera	Trichogrammatidae	Trichogramma	Trichogramma soaresi	Para	mortality juvenile	.	.	-0.378	0.204
181	Leite et al	2017	Nicosulfuron plus atrazine herbicides and Trichogrammatidae (Hymenoptera) in no-choice test: selectivity and hormesis	nicosulfuron+atrazine	2+5	sulfonylurea+triazine	Hymenoptera	Trichogrammatidae	Trichogramma	Trichogramma acacioi	Para	sex ratio	3.056	0.269	1.68486	0.0472077
182	Leite et al	2017	Nicosulfuron plus atrazine herbicides and Trichogrammatidae (Hymenoptera) in no-choice test: selectivity and hormesis	nicosulfuron+atrazine	2+5	sulfonylurea+triazine	Hymenoptera	Trichogrammatidae	Trichogramma	Trichogramma annulata	Para	sex ratio	2.722	0.273	1.50072	0.0479097
183	Leite et al	2017	Nicosulfuron plus atrazine herbicides and Trichogrammatidae (Hymenoptera) in no-choice test: selectivity and hormesis	nicosulfuron+atrazine	2+5	sulfonylurea+triazine	Hymenoptera	Trichogrammatidae	Trichogramma	Trichogramma atopovirilia	Para	sex ratio	-3.356	2.079	-1.85026	0.364851
184	Leite et al	2017	Nicosulfuron plus atrazine herbicides and Trichogrammatidae (Hymenoptera) in no-choice test: selectivity and hormesis	nicosulfuron+atrazine	2+5	sulfonylurea+triazine	Hymenoptera	Trichogrammatidae	Trichogramma	Trichogramma bennetti	Para	sex ratio	-3.325	2.079	-1.83317	0.364851
185	Leite et al	2017	Nicosulfuron plus atrazine herbicides and Trichogrammatidae (Hymenoptera) in no-choice test: selectivity and hormesis	nicosulfuron+atrazine	2+5	sulfonylurea+triazine	Hymenoptera	Trichogrammatidae	Trichogramma	Trichogramma brasiliensis	Para	sex ratio	0.851	0.085	0.469181	0.0149169
186	Leite et al	2017	Nicosulfuron plus atrazine herbicides and Trichogrammatidae (Hymenoptera) in no-choice test: selectivity and hormesis	nicosulfuron+atrazine	2+5	sulfonylurea+triazine	Hymenoptera	Trichogrammatidae	Trichogramma	Trichogramma bruni	Para	sex ratio	1.857	0.096	1.02382	0.0168474
187	Leite et al	2017	Nicosulfuron plus atrazine herbicides and Trichogrammatidae (Hymenoptera) in no-choice test: selectivity and hormesis	nicosulfuron+atrazine	2+5	sulfonylurea+triazine	Hymenoptera	Trichogrammatidae	Trichogramma	Trichogramma demoraesi	Para	sex ratio	1.267	0.078	0.698534	0.0136885
188	Leite et al	2017	Nicosulfuron plus atrazine herbicides and Trichogrammatidae (Hymenoptera) in no-choice test: selectivity and hormesis	nicosulfuron+atrazine	2+5	sulfonylurea+triazine	Hymenoptera	Trichogrammatidae	Trichogramma	Trichogramma galloi	Para	sex ratio	-2.965	2.11	-1.63469	0.370291
189	Leite et al	2017	Nicosulfuron plus atrazine herbicides and Trichogrammatidae (Hymenoptera) in no-choice test: selectivity and hormesis	nicosulfuron+atrazine	2+5	sulfonylurea+triazine	Hymenoptera	Trichogrammatidae	Trichogramma	Trichogramma pretiosum	Para	sex ratio	-2.965	2.11	-1.63469	0.370291
190	Leite et al	2017	Nicosulfuron plus atrazine herbicides and Trichogrammatidae (Hymenoptera) in no-choice test: selectivity and hormesis	nicosulfuron+atrazine	2+5	sulfonylurea+triazine	Hymenoptera	Trichogrammatidae	Trichogramma	Trichogramma soaresi	Para	sex ratio	1.899	0.134	1.04697	0.0235161
491	Leite et al	2017	Nicosulfuron plus atrazine herbicides and Trichogrammatidae (Hymenoptera) in no-choice test: selectivity and hormesis	nicosulfuron+atrazine	2+5	sulfonylurea+triazine	Hymenoptera	Trichogrammatidae	Trichogramma	Trichogramma acacioi	Para	mortality juvenile	.	.	-2.588	0.367
492	Leite et al	2017	Nicosulfuron plus atrazine herbicides and Trichogrammatidae (Hymenoptera) in no-choice test: selectivity and hormesis	nicosulfuron+atrazine	2+5	sulfonylurea+triazine	Hymenoptera	Trichogrammatidae	Trichogramma	Trichogramma annulata	Para	mortality juvenile	.	.	-0.29	0.202
493	Leite et al	2017	Nicosulfuron plus atrazine herbicides and Trichogrammatidae (Hymenoptera) in no-choice test: selectivity and hormesis	nicosulfuron+atrazine	2+5	sulfonylurea+triazine	Hymenoptera	Trichogrammatidae	Trichogramma	Trichogramma atopovirilia	Para	mortality juvenile	.	.	-1.821	0.283
494	Leite et al	2017	Nicosulfuron plus atrazine herbicides and Trichogrammatidae (Hymenoptera) in no-choice test: selectivity and hormesis	nicosulfuron+atrazine	2+5	sulfonylurea+triazine	Hymenoptera	Trichogrammatidae	Trichogramma	Trichogramma bennetti	Para	mortality juvenile	.	.	0.51	0.207
495	Leite et al	2017	Nicosulfuron plus atrazine herbicides and Trichogrammatidae (Hymenoptera) in no-choice test: selectivity and hormesis	nicosulfuron+atrazine	2+5	sulfonylurea+triazine	Hymenoptera	Trichogrammatidae	Trichogramma	Trichogramma brasiliensis	Para	mortality juvenile	.	.	0.878	0.219
496	Leite et al	2017	Nicosulfuron plus atrazine herbicides and Trichogrammatidae (Hymenoptera) in no-choice test: selectivity and hormesis	nicosulfuron+atrazine	2+5	sulfonylurea+triazine	Hymenoptera	Trichogrammatidae	Trichogramma	Trichogramma bruni	Para	mortality juvenile	.	.	0.773	0.215
497	Leite et al	2017	Nicosulfuron plus atrazine herbicides and Trichogrammatidae (Hymenoptera) in no-choice test: selectivity and hormesis	nicosulfuron+atrazine	2+5	sulfonylurea+triazine	Hymenoptera	Trichogrammatidae	Trichogramma	Trichogramma demoraesi	Para	mortality juvenile	.	.	-0.195	0.201
498	Leite et al	2017	Nicosulfuron plus atrazine herbicides and Trichogrammatidae (Hymenoptera) in no-choice test: selectivity and hormesis	nicosulfuron+atrazine	2+5	sulfonylurea+triazine	Hymenoptera	Trichogrammatidae	Trichogramma	Trichogramma galloi	Para	mortality juvenile	.	.	-0.644	0.21
499	Leite et al	2017	Nicosulfuron plus atrazine herbicides and Trichogrammatidae (Hymenoptera) in no-choice test: selectivity and hormesis	nicosulfuron+atrazine	2+5	sulfonylurea+triazine	Hymenoptera	Trichogrammatidae	Trichogramma	Trichogramma pretiosum	Para	mortality juvenile	.	.	-3.03	0.43
500	Leite et al	2017	Nicosulfuron plus atrazine herbicides and Trichogrammatidae (Hymenoptera) in no-choice test: selectivity and hormesis	nicosulfuron+atrazine	2+5	sulfonylurea+triazine	Hymenoptera	Trichogrammatidae	Trichogramma	Trichogramma soaresi	Para	mortality juvenile	.	.	-0.318	0.203
191	Leite et al	2019	Efficacy of Trichogrammatidae species (Hymenoptera) submitted to the herbicide Glyphosate	glyphosate	9	glycine	Hymenoptera	Trichogrammatidae	Trichogramma	Trichogramma acacioi	Para	sex ratio	0.539	0.041	0.297166	0.00719523
192	Leite et al	2019	Efficacy of Trichogrammatidae species (Hymenoptera) submitted to the herbicide Glyphosate	glyphosate	9	glycine	Hymenoptera	Trichogrammatidae	Trichogramma	Trichogramma annulata	Para	sex ratio	-0.082	0.041	-0.045209	0.00719523
193	Leite et al	2019	Efficacy of Trichogrammatidae species (Hymenoptera) submitted to the herbicide Glyphosate	glyphosate	9	glycine	Hymenoptera	Trichogrammatidae	Trichogramma	Trichogramma atopovirilia	Para	sex ratio	-2.995	2.11	-1.65123	0.370291
194	Leite et al	2019	Efficacy of Trichogrammatidae species (Hymenoptera) submitted to the herbicide Glyphosate	glyphosate	9	glycine	Hymenoptera	Trichogrammatidae	Trichogramma	Trichogramma bennetti	Para	sex ratio	0	4.004	0	0.702676
195	Leite et al	2019	Efficacy of Trichogrammatidae species (Hymenoptera) submitted to the herbicide Glyphosate	glyphosate	9	glycine	Hymenoptera	Trichogrammatidae	Trichogramma	Trichogramma brasiliensis	Para	sex ratio	1.565	0.141	0.86283	0.0247446
196	Leite et al	2019	Efficacy of Trichogrammatidae species (Hymenoptera) submitted to the herbicide Glyphosate	glyphosate	9	glycine	Hymenoptera	Trichogrammatidae	Trichogramma	Trichogramma bruni	Para	sex ratio	2.234	0.13	1.23167	0.0228141
197	Leite et al	2019	Efficacy of Trichogrammatidae species (Hymenoptera) submitted to the herbicide Glyphosate	glyphosate	9	glycine	Hymenoptera	Trichogrammatidae	Trichogramma	Trichogramma demoraesi	Para	sex ratio	1.981	0.133	1.09218	0.0233406
198	Leite et al	2019	Efficacy of Trichogrammatidae species (Hymenoptera) submitted to the herbicide Glyphosate	glyphosate	9	glycine	Hymenoptera	Trichogrammatidae	Trichogramma	Trichogramma galloi	Para	sex ratio	-3.857	2.049	-2.12648	0.359586
199	Leite et al	2019	Efficacy of Trichogrammatidae species (Hymenoptera) submitted to the herbicide Glyphosate	glyphosate	9	glycine	Hymenoptera	Trichogrammatidae	Trichogramma	Trichogramma pretiosum	Para	sex ratio	-2.206	2.227	-1.21623	0.390824
200	Leite et al	2019	Efficacy of Trichogrammatidae species (Hymenoptera) submitted to the herbicide Glyphosate	glyphosate	9	glycine	Hymenoptera	Trichogrammatidae	Trichogramma	Trichogramma soaresi	Para	sex ratio	0.976	0.069	0.538097	0.012109
501	Leite et al	2019	Efficacy of Trichogrammatidae species (Hymenoptera) submitted to the herbicide Glyphosate	glyphosate	9	glycine	Hymenoptera	Trichogrammatidae	Trichogramma	Trichogramma acacioi	Para	mortality juvenile	.	.	0.167	0.027
502	Leite et al	2019	Efficacy of Trichogrammatidae species (Hymenoptera) submitted to the herbicide Glyphosate	glyphosate	9	glycine	Hymenoptera	Trichogrammatidae	Trichogramma	Trichogramma annulata	Para	mortality juvenile	.	.	0.152	0.027
503	Leite et al	2019	Efficacy of Trichogrammatidae species (Hymenoptera) submitted to the herbicide Glyphosate	glyphosate	9	glycine	Hymenoptera	Trichogrammatidae	Trichogramma	Trichogramma atopovirilia	Para	mortality juvenile	.	.	-0.672	0.028
504	Leite et al	2019	Efficacy of Trichogrammatidae species (Hymenoptera) submitted to the herbicide Glyphosate	glyphosate	9	glycine	Hymenoptera	Trichogrammatidae	Trichogramma	Trichogramma bennetti	Para	mortality juvenile	.	.	0.284	0.027
505	Leite et al	2019	Efficacy of Trichogrammatidae species (Hymenoptera) submitted to the herbicide Glyphosate	glyphosate	9	glycine	Hymenoptera	Trichogrammatidae	Trichogramma	Trichogramma brasiliensis	Para	mortality juvenile	.	.	0.093	0.027
506	Leite et al	2019	Efficacy of Trichogrammatidae species (Hymenoptera) submitted to the herbicide Glyphosate	glyphosate	9	glycine	Hymenoptera	Trichogrammatidae	Trichogramma	Trichogramma bruni	Para	mortality juvenile	.	.	0.232	0.027
507	Leite et al	2019	Efficacy of Trichogrammatidae species (Hymenoptera) submitted to the herbicide Glyphosate	glyphosate	9	glycine	Hymenoptera	Trichogrammatidae	Trichogramma	Trichogramma demoraesi	Para	mortality juvenile	.	.	-0.612	0.028
508	Leite et al	2019	Efficacy of Trichogrammatidae species (Hymenoptera) submitted to the herbicide Glyphosate	glyphosate	9	glycine	Hymenoptera	Trichogrammatidae	Trichogramma	Trichogramma galloi	Para	mortality juvenile	.	.	-0.152	0.027
509	Leite et al	2019	Efficacy of Trichogrammatidae species (Hymenoptera) submitted to the herbicide Glyphosate	glyphosate	9	glycine	Hymenoptera	Trichogrammatidae	Trichogramma	Trichogramma pretiosum	Para	mortality juvenile	.	.	-0.761	0.028
510	Leite et al	2019	Efficacy of Trichogrammatidae species (Hymenoptera) submitted to the herbicide Glyphosate	glyphosate	9	glycine	Hymenoptera	Trichogrammatidae	Trichogramma	Trichogramma soaresi	Para	mortality juvenile	.	.	-0.078	0.027
201	Maia et al.	2016	Lethal and sublethal effects of pesticides on Chrysoperla carnea larvae (Neuroptera: Chrysopidae) and the influence of rainfastness in their degradation pattern over time	pendimethalin	3	dinitroaniline	Neuroptera	Chrysopidae	Chrysoperla	Chrysoperla carnea	Pred	mortality adult	-0.744	0.801	-0.410189	0.14057
202	Maia et al.	2016	Lethal and sublethal effects of pesticides on Chrysoperla carnea larvae (Neuroptera: Chrysopidae) and the influence of rainfastness in their degradation pattern over time	pendimethalin	3	dinitroaniline	Neuroptera	Chrysopidae	Chrysoperla	Chrysoperla carnea	Pred	mortality eggs	0.573	0.295	0.315911	0.0517706
203	Maia et al.	2016	Lethal and sublethal effects of pesticides on Chrysoperla carnea larvae (Neuroptera: Chrysopidae) and the influence of rainfastness in their degradation pattern over time	pendimethalin	3	dinitroaniline	Neuroptera	Chrysopidae	Chrysoperla	Chrysoperla carnea	Pred	mortality juvenile	-2.019	2.335	-1.11313	0.409777
204	Maia et al.	2016	Lethal and sublethal effects of pesticides on Chrysoperla carnea larvae (Neuroptera: Chrysopidae) and the influence of rainfastness in their degradation pattern over time	pendimethalin	3	dinitroaniline	Neuroptera	Chrysopidae	Chrysoperla	Chrysoperla carnea	Pred	mortality juvenile	0.718	1.549	0.395854	0.271839
205	Mandal et al	2006	Effect of some herbicides on egg parasitism and development of Trichogramma chilonis Ishii (Trichogramma: Hymenoptera)	2,4-D	4	phenoxy-carboxylic acid	Hymenoptera	Trichogrammatidae	Trichogramma	Trichogramma chilonsis	Para	mortality juvenile	0	4.026	0	0.706537
206	Mandal et al	2006	Effect of some herbicides on egg parasitism and development of Trichogramma chilonis Ishii (Trichogramma: Hymenoptera)	flumioxazin	14	N-phenylphthalimide	Hymenoptera	Trichogrammatidae	Trichogramma	Trichogramma chilonsis	Para	mortality juvenile	2.805	2.161	1.54648	0.379241
207	Mandal et al	2006	Effect of some herbicides on egg parasitism and development of Trichogramma chilonis Ishii (Trichogramma: Hymenoptera)	imazosulfuron	2	sulfonylurea	Hymenoptera	Trichogrammatidae	Trichogramma	Trichogramma chilonsis	Para	mortality juvenile	2.466	2.209	1.35958	0.387665
208	Mandal et al	2006	Effect of some herbicides on egg parasitism and development of Trichogramma chilonis Ishii (Trichogramma: Hymenoptera)	paraquat	22	bipyridylium	Hymenoptera	Trichogrammatidae	Trichogramma	Trichogramma chilonsis	Para	mortality juvenile	1.636	2.427	0.901974	0.425923
209	Mandal et al	2006	Effect of some herbicides on egg parasitism and development of Trichogramma chilonis Ishii (Trichogramma: Hymenoptera)	pretilachlor	15	chloroacetamide	Hymenoptera	Trichogrammatidae	Trichogramma	Trichogramma chilonsis	Para	mortality juvenile	2.252	2.249	1.24159	0.394685
210	Mandal et al	2006	Effect of some herbicides on egg parasitism and development of Trichogramma chilonis Ishii (Trichogramma: Hymenoptera)	sulfosulfuron	2	sulfonylurea	Hymenoptera	Trichogrammatidae	Trichogramma	Trichogramma chilonsis	Para	mortality juvenile	0	4.026	0	0.706537
211	Mandal et al	2006	Effect of some herbicides on egg parasitism and development of Trichogramma chilonis Ishii (Trichogramma: Hymenoptera)	2,4-D	4	phenoxy-carboxylic acid	Hymenoptera	Trichogrammatidae	Trichogramma	Trichogramma chilonsis	Para	predation	-1.302	0.072	-0.71783	0.0126355
212	Mandal et al	2006	Effect of some herbicides on egg parasitism and development of Trichogramma chilonis Ishii (Trichogramma: Hymenoptera)	flumioxazin	14	N-phenylphthalimide	Hymenoptera	Trichogrammatidae	Trichogramma	Trichogramma chilonsis	Para	predation	-0.449	0.057	-0.247547	0.0100031
213	Mandal et al	2006	Effect of some herbicides on egg parasitism and development of Trichogramma chilonis Ishii (Trichogramma: Hymenoptera)	imazosulfuron	2	sulfonylurea	Hymenoptera	Trichogrammatidae	Trichogramma	Trichogramma chilonsis	Para	predation	-0.247	0.055	-0.136178	0.00965214
214	Mandal et al	2006	Effect of some herbicides on egg parasitism and development of Trichogramma chilonis Ishii (Trichogramma: Hymenoptera)	paraquat	22	bipyridylium	Hymenoptera	Trichogrammatidae	Trichogramma	Trichogramma chilonsis	Para	predation	-0.081	0.054	-0.0446576	0.00947665
215	Mandal et al	2006	Effect of some herbicides on egg parasitism and development of Trichogramma chilonis Ishii (Trichogramma: Hymenoptera)	pretilachlor	15	chloroacetamide	Hymenoptera	Trichogrammatidae	Trichogramma	Trichogramma chilonsis	Para	predation	-0.332	0.056	-0.183041	0.00982763
216	Mandal et al	2006	Effect of some herbicides on egg parasitism and development of Trichogramma chilonis Ishii (Trichogramma: Hymenoptera)	sulfosulfuron	2	sulfonylurea	Hymenoptera	Trichogrammatidae	Trichogramma	Trichogramma chilonsis	Para	predation	-0.027	0.054	-0.0148859	0.00947665
217	Mansour and Nentwig	1988	Effects of agrochemical residues on four spider taxa: laboratory methods for pesticide tests with web-building spiders	phenmedipham	5	phenyl-carbamate	Araneae	Cheircanthiidae	Cheiracanthium	Cheiracanthium mildei	Pred	mortality adult	0	8	0	1.40395
218	Mansour and Nentwig	1988	Effects of agrochemical residues on four spider taxa: laboratory methods for pesticide tests with web-building spiders	phenmedipham	5	phenyl-carbamate	Araneae	Linyphiidae	Linyphia	Linyphia triangularis	Pred	mortality adult	0	8	0	1.40395
219	Mansour and Nentwig	1988	Effects of agrochemical residues on four spider taxa: laboratory methods for pesticide tests with web-building spiders	phenmedipham	5	phenyl-carbamate	Araneae	Philodromidae	Philodromus	Philodromus aureolus	Pred	mortality adult	0	8	0	1.40395
220	Mansour and Nentwig	1988	Effects of agrochemical residues on four spider taxa: laboratory methods for pesticide tests with web-building spiders	phenmedipham	5	phenyl-carbamate	Araneae	Araneidae	Argiope	Argiope argentata	Pred	mortality juvenile	0	8	0	1.40395
728	Manzoni et al.	2006	Side effects of pesticides used in integrated production of apple in adults of Trichogramma pretiosum	glufosinate	10	phosphinic acid	Hymenoptera	Trichogrammatidae	Trichogramma	Trichogramma pretiosum	Para	predation	.	.	-15.125	14.798
729	Manzoni et al.	2006	Side effects of pesticides used in integrated production of apple in adults of Trichogramma pretiosum	glyphosate	9	glycine	Hymenoptera	Trichogrammatidae	Trichogramma	Trichogramma pretiosum	Para	predation	.	.	-5.248	2.221
730	Manzoni et al.	2006	Side effects of pesticides used in integrated production of apple in adults of Trichogramma pretiosum	glyphosate	9	glycine	Hymenoptera	Trichogrammatidae	Trichogramma	Trichogramma pretiosum	Para	predation	.	.	-4.208	1.606
221	Menezes et al	2012	Reproductive and toxicological impacts of herbicides used in Eucalyptus culture in Brazil on the parasitoid Palmistichus elaeisis	glufosinate	10	phosphinic acid	Hymenoptera	Eulophidae	Palmistichus	Palmistichus elaeisis	Para	mortality adult	1.343	0.679	0.740435	0.11916
222	Menezes et al	2012	Reproductive and toxicological impacts of herbicides used in Eucalyptus culture in Brazil on the parasitoid Palmistichus elaeisis	glyphosate	9	glycine	Hymenoptera	Eulophidae	Palmistichus	Palmistichus elaeisis	Para	mortality adult	-0.71	1.534	-0.391444	0.269207
223	Menezes et al	2012	Reproductive and toxicological impacts of herbicides used in Eucalyptus culture in Brazil on the parasitoid Palmistichus elaeisis	isoxaflutole	27	isoxazole	Hymenoptera	Eulophidae	Palmistichus	Palmistichus elaeisis	Para	mortality adult	0	1.034	0	0.18146
224	Menezes et al	2012	Reproductive and toxicological impacts of herbicides used in Eucalyptus culture in Brazil on the parasitoid Palmistichus elaeisis	oxyfluorfen	14	diphenylether	Hymenoptera	Eulophidae	Palmistichus	Palmistichus elaeisis	Para	mortality adult	-1.643	2.434	-0.905833	0.427151
225	Menezes et al	2012	Reproductive and toxicological impacts of herbicides used in Eucalyptus culture in Brazil on the parasitoid Palmistichus elaeisis	sulfentrazone	14	triazolinone	Hymenoptera	Eulophidae	Palmistichus	Palmistichus elaeisis	Para	mortality adult	0.423	0.868	0.233212	0.152328
511	Menezes et al	2012	Reproductive and toxicological impacts of herbicides used in Eucalyptus culture in Brazil on the parasitoid Palmistichus elaeisis	glufosinate	10	phosphinic acid	Hymenoptera	Eulophidae	Palmistichus	Palmistichus elaeisis	Para	development time	.	.	0.183	0.201
512	Menezes et al	2012	Reproductive and toxicological impacts of herbicides used in Eucalyptus culture in Brazil on the parasitoid Palmistichus elaeisis	glyphosate	9	glycine	Hymenoptera	Eulophidae	Palmistichus	Palmistichus elaeisis	Para	development time	.	.	0.18	0.201
513	Menezes et al	2012	Reproductive and toxicological impacts of herbicides used in Eucalyptus culture in Brazil on the parasitoid Palmistichus elaeisis	isoxaflutole	27	isoxazole	Hymenoptera	Eulophidae	Palmistichus	Palmistichus elaeisis	Para	development time	.	.	0.11	0.2
514	Menezes et al	2012	Reproductive and toxicological impacts of herbicides used in Eucalyptus culture in Brazil on the parasitoid Palmistichus elaeisis	oxyfluorfen	14	diphenylether	Hymenoptera	Eulophidae	Palmistichus	Palmistichus elaeisis	Para	development time	.	.	0	0.2
515	Menezes et al	2012	Reproductive and toxicological impacts of herbicides used in Eucalyptus culture in Brazil on the parasitoid Palmistichus elaeisis	sulfentrazone	14	triazolinone	Hymenoptera	Eulophidae	Palmistichus	Palmistichus elaeisis	Para	development time	.	.	0.342	0.203
516	Menezes et al	2012	Reproductive and toxicological impacts of herbicides used in Eucalyptus culture in Brazil on the parasitoid Palmistichus elaeisis	glufosinate	10	phosphinic acid	Hymenoptera	Eulophidae	Palmistichus	Palmistichus elaeisis	Para	longevity	.	.	0.148	0.201
517	Menezes et al	2012	Reproductive and toxicological impacts of herbicides used in Eucalyptus culture in Brazil on the parasitoid Palmistichus elaeisis	glyphosate	9	glycine	Hymenoptera	Eulophidae	Palmistichus	Palmistichus elaeisis	Para	longevity	.	.	0.067	0.2
518	Menezes et al	2012	Reproductive and toxicological impacts of herbicides used in Eucalyptus culture in Brazil on the parasitoid Palmistichus elaeisis	isoxaflutole	27	isoxazole	Hymenoptera	Eulophidae	Palmistichus	Palmistichus elaeisis	Para	longevity	.	.	0.103	0.2
519	Menezes et al	2012	Reproductive and toxicological impacts of herbicides used in Eucalyptus culture in Brazil on the parasitoid Palmistichus elaeisis	oxyfluorfen	14	diphenylether	Hymenoptera	Eulophidae	Palmistichus	Palmistichus elaeisis	Para	longevity	.	.	0.134	0.2
520	Menezes et al	2012	Reproductive and toxicological impacts of herbicides used in Eucalyptus culture in Brazil on the parasitoid Palmistichus elaeisis	sulfentrazone	14	triazolinone	Hymenoptera	Eulophidae	Palmistichus	Palmistichus elaeisis	Para	longevity	.	.	0.069	0.2
521	Menezes et al	2012	Reproductive and toxicological impacts of herbicides used in Eucalyptus culture in Brazil on the parasitoid Palmistichus elaeisis	glufosinate	10	phosphinic acid	Hymenoptera	Eulophidae	Palmistichus	Palmistichus elaeisis	Para	reproduction	.	.	-0.362	0.203
522	Menezes et al	2012	Reproductive and toxicological impacts of herbicides used in Eucalyptus culture in Brazil on the parasitoid Palmistichus elaeisis	glyphosate	9	glycine	Hymenoptera	Eulophidae	Palmistichus	Palmistichus elaeisis	Para	reproduction	.	.	-0.156	0.201
523	Menezes et al	2012	Reproductive and toxicological impacts of herbicides used in Eucalyptus culture in Brazil on the parasitoid Palmistichus elaeisis	isoxaflutole	27	isoxazole	Hymenoptera	Eulophidae	Palmistichus	Palmistichus elaeisis	Para	reproduction	.	.	-0.027	0.2
524	Menezes et al	2012	Reproductive and toxicological impacts of herbicides used in Eucalyptus culture in Brazil on the parasitoid Palmistichus elaeisis	oxyfluorfen	14	diphenylether	Hymenoptera	Eulophidae	Palmistichus	Palmistichus elaeisis	Para	reproduction	.	.	-0.352	0.203
525	Menezes et al	2012	Reproductive and toxicological impacts of herbicides used in Eucalyptus culture in Brazil on the parasitoid Palmistichus elaeisis	sulfentrazone	14	triazolinone	Hymenoptera	Eulophidae	Palmistichus	Palmistichus elaeisis	Para	reproduction	.	.	-0.252	0.202
526	Menezes et al	2012	Reproductive and toxicological impacts of herbicides used in Eucalyptus culture in Brazil on the parasitoid Palmistichus elaeisis	glufosinate	10	phosphinic acid	Hymenoptera	Eulophidae	Palmistichus	Palmistichus elaeisis	Para	sex ratio	.	.	0.037	0.2
527	Menezes et al	2012	Reproductive and toxicological impacts of herbicides used in Eucalyptus culture in Brazil on the parasitoid Palmistichus elaeisis	glyphosate	9	glycine	Hymenoptera	Eulophidae	Palmistichus	Palmistichus elaeisis	Para	sex ratio	.	.	0.016	0.2
528	Menezes et al	2012	Reproductive and toxicological impacts of herbicides used in Eucalyptus culture in Brazil on the parasitoid Palmistichus elaeisis	isoxaflutole	27	isoxazole	Hymenoptera	Eulophidae	Palmistichus	Palmistichus elaeisis	Para	sex ratio	.	.	0.005	0.2
529	Menezes et al	2012	Reproductive and toxicological impacts of herbicides used in Eucalyptus culture in Brazil on the parasitoid Palmistichus elaeisis	oxyfluorfen	14	diphenylether	Hymenoptera	Eulophidae	Palmistichus	Palmistichus elaeisis	Para	sex ratio	.	.	-0.053	0.2
530	Menezes et al	2012	Reproductive and toxicological impacts of herbicides used in Eucalyptus culture in Brazil on the parasitoid Palmistichus elaeisis	sulfentrazone	14	triazolinone	Hymenoptera	Eulophidae	Palmistichus	Palmistichus elaeisis	Para	sex ratio	.	.	0.005	0.2
531	Menezes et al	2012	Reproductive and toxicological impacts of herbicides used in Eucalyptus culture in Brazil on the parasitoid Palmistichus elaeisis	glufosinate	10	phosphinic acid	Hymenoptera	Eulophidae	Palmistichus	Palmistichus elaeisis	Para	size	.	.	0.023	0.2
532	Menezes et al	2012	Reproductive and toxicological impacts of herbicides used in Eucalyptus culture in Brazil on the parasitoid Palmistichus elaeisis	glyphosate	9	glycine	Hymenoptera	Eulophidae	Palmistichus	Palmistichus elaeisis	Para	size	.	.	0.038	0.2
533	Menezes et al	2012	Reproductive and toxicological impacts of herbicides used in Eucalyptus culture in Brazil on the parasitoid Palmistichus elaeisis	isoxaflutole	27	isoxazole	Hymenoptera	Eulophidae	Palmistichus	Palmistichus elaeisis	Para	size	.	.	0.015	0.2
534	Menezes et al	2012	Reproductive and toxicological impacts of herbicides used in Eucalyptus culture in Brazil on the parasitoid Palmistichus elaeisis	oxyfluorfen	14	diphenylether	Hymenoptera	Eulophidae	Palmistichus	Palmistichus elaeisis	Para	size	.	.	0.022	0.2
535	Menezes et al	2012	Reproductive and toxicological impacts of herbicides used in Eucalyptus culture in Brazil on the parasitoid Palmistichus elaeisis	sulfentrazone	14	triazolinone	Hymenoptera	Eulophidae	Palmistichus	Palmistichus elaeisis	Para	size	.	.	0.045	0.2
226	Menezes et al	2012	Reproductive and toxicological impacts of herbicides used in Eucalyptus culture in Brazil on the parasitoid Palmistichus elaeisis (Hymenoptera: Eulophidae)	glufosinate	10	phosphinic acid	Hymenoptera	Eulophidae	Palmistichus	Palmistichus elaeisis	Para	mortality adult	1.343	0.679	0.740435	0.11916
227	Menezes et al	2012	Reproductive and toxicological impacts of herbicides used in Eucalyptus culture in Brazil on the parasitoid Palmistichus elaeisis (Hymenoptera: Eulophidae)	glyphosate	9	glycine	Hymenoptera	Eulophidae	Palmistichus	Palmistichus elaeisis	Para	mortality adult	-0.71	1.534	-0.391444	0.269207
228	Menezes et al	2012	Reproductive and toxicological impacts of herbicides used in Eucalyptus culture in Brazil on the parasitoid Palmistichus elaeisis (Hymenoptera: Eulophidae)	isoxaflutole	27	isoxazole	Hymenoptera	Eulophidae	Palmistichus	Palmistichus elaeisis	Para	mortality adult	0	1.034	0	0.18146
229	Menezes et al	2012	Reproductive and toxicological impacts of herbicides used in Eucalyptus culture in Brazil on the parasitoid Palmistichus elaeisis (Hymenoptera: Eulophidae)	oxyfluorfen	14	diphenylether	Hymenoptera	Eulophidae	Palmistichus	Palmistichus elaeisis	Para	mortality adult	-0.71	1.534	-0.391444	0.269207
230	Menezes et al	2012	Reproductive and toxicological impacts of herbicides used in Eucalyptus culture in Brazil on the parasitoid Palmistichus elaeisis (Hymenoptera: Eulophidae)	sulfentrazone	14	triazolinone	Hymenoptera	Eulophidae	Palmistichus	Palmistichus elaeisis	Para	mortality adult	0.423	0.868	0.233212	0.152328
231	Menezes et al	2012	Selectivity of Atrazin and Nicosulfuron to Podisus nigrispinus (Heteroptera: Pentatomidae)	atrazine	5	triazine	Hemiptera	Pentatomidae	Podisus	Podisus nigrispinus	Pred	mortality adult	2.375	1.156	1.30941	0.20287
232	Menezes et al	2012	Selectivity of Atrazin and Nicosulfuron to Podisus nigrispinus (Heteroptera: Pentatomidae)	atrazine+nicosulfuron	5+2	triazine+sulfonylurea	Hemiptera	Pentatomidae	Podisus	Podisus nigrispinus	Pred	mortality adult	4.297	1.104	2.36906	0.193745
233	Menezes et al	2012	Selectivity of Atrazin and Nicosulfuron to Podisus nigrispinus (Heteroptera: Pentatomidae)	nicosulfuron	2	sulfonylurea	Hemiptera	Pentatomidae	Podisus	Podisus nigrispinus	Pred	mortality adult	0	2.041	0	0.358182
234	Menezes et al	2012	Selectivity of Atrazin and Nicosulfuron to Podisus nigrispinus (Heteroptera: Pentatomidae)	atrazine	5	triazine	Hemiptera	Pentatomidae	Podisus	Podisus nigrispinus	Pred	mortality juvenile	3.196	0.364	1.76205	0.0638796
235	Menezes et al	2012	Selectivity of Atrazin and Nicosulfuron to Podisus nigrispinus (Heteroptera: Pentatomidae)	atrazine+nicosulfuron	5+2	triazine+sulfonylurea	Hemiptera	Pentatomidae	Podisus	Podisus nigrispinus	Pred	mortality juvenile	4.646	1.112	2.56147	0.195149
236	Menezes et al	2012	Selectivity of Atrazin and Nicosulfuron to Podisus nigrispinus (Heteroptera: Pentatomidae)	nicosulfuron	2	sulfonylurea	Hemiptera	Pentatomidae	Podisus	Podisus nigrispinus	Pred	mortality juvenile	0.834	0.172	0.459808	0.0301849
536	Menezes et al	2014	Palmistichus elaeisis (Hymenoptera: Eulophidae) as an indicator of toxicity of herbicides registered for corn in Brazil	nicosulfuron	2	sulfonylurea	Hymenoptera	Eulophidae	Palmistichus	Palmistichus elaeisis	Para	development time	.	.	-0.256	0.202
537	Menezes et al	2014	Palmistichus elaeisis (Hymenoptera: Eulophidae) as an indicator of toxicity of herbicides registered for corn in Brazil	tembotrione	27	triketone	Hymenoptera	Eulophidae	Palmistichus	Palmistichus elaeisis	Para	development time	.	.	-0.284	0.202
538	Menezes et al	2014	Palmistichus elaeisis (Hymenoptera: Eulophidae) as an indicator of toxicity of herbicides registered for corn in Brazil	atrazine	5	triazine	Hymenoptera	Eulophidae	Palmistichus	Palmistichus elaeisis	Para	longevity	.	.	0.105	0.2
539	Menezes et al	2014	Palmistichus elaeisis (Hymenoptera: Eulophidae) as an indicator of toxicity of herbicides registered for corn in Brazil	nicosulfuron	2	sulfonylurea	Hymenoptera	Eulophidae	Palmistichus	Palmistichus elaeisis	Para	longevity	.	.	0.096	0.2
540	Menezes et al	2014	Palmistichus elaeisis (Hymenoptera: Eulophidae) as an indicator of toxicity of herbicides registered for corn in Brazil	paraquat	22	bipyridylium	Hymenoptera	Eulophidae	Palmistichus	Palmistichus elaeisis	Para	longevity	.	.	-0.009	0.2
541	Menezes et al	2014	Palmistichus elaeisis (Hymenoptera: Eulophidae) as an indicator of toxicity of herbicides registered for corn in Brazil	tembotrione	27	triketone	Hymenoptera	Eulophidae	Palmistichus	Palmistichus elaeisis	Para	longevity	.	.	-1.006	0.225
542	Menezes et al	2014	Palmistichus elaeisis (Hymenoptera: Eulophidae) as an indicator of toxicity of herbicides registered for corn in Brazil	nicosulfuron	2	sulfonylurea	Hymenoptera	Eulophidae	Palmistichus	Palmistichus elaeisis	Para	reproduction	.	.	-11.793	3.677
543	Menezes et al	2014	Palmistichus elaeisis (Hymenoptera: Eulophidae) as an indicator of toxicity of herbicides registered for corn in Brazil	tembotrione	27	triketone	Hymenoptera	Eulophidae	Palmistichus	Palmistichus elaeisis	Para	reproduction	.	.	-2.726	0.386
544	Menezes et al	2014	Palmistichus elaeisis (Hymenoptera: Eulophidae) as an indicator of toxicity of herbicides registered for corn in Brazil	nicosulfuron	2	sulfonylurea	Hymenoptera	Eulophidae	Palmistichus	Palmistichus elaeisis	Para	sex ratio	.	.	-8.315	1.928
545	Menezes et al	2014	Palmistichus elaeisis (Hymenoptera: Eulophidae) as an indicator of toxicity of herbicides registered for corn in Brazil	tembotrione	27	triketone	Hymenoptera	Eulophidae	Palmistichus	Palmistichus elaeisis	Para	sex ratio	.	.	-1.514	0.257
546	Menezes et al	2014	Palmistichus elaeisis (Hymenoptera: Eulophidae) as an indicator of toxicity of herbicides registered for corn in Brazil	nicosulfuron	2	sulfonylurea	Hymenoptera	Eulophidae	Palmistichus	Palmistichus elaeisis	Para	size	.	.	-1.615	0.265
547	Menezes et al	2014	Palmistichus elaeisis (Hymenoptera: Eulophidae) as an indicator of toxicity of herbicides registered for corn in Brazil	tembotrione	27	triketone	Hymenoptera	Eulophidae	Palmistichus	Palmistichus elaeisis	Para	size	.	.	-1.413	0.25
548	Menezes et al	2014	Palmistichus elaeisis (Hymenoptera: Eulophidae) as an indicator of toxicity of herbicides registered for corn in Brazil	nicosulfuron	2	sulfonylurea	Hymenoptera	Eulophidae	Palmistichus	Palmistichus elaeisis	Para	mortality juvenile	.	.	1.382	0.248
549	Menezes et al	2014	Palmistichus elaeisis (Hymenoptera: Eulophidae) as an indicator of toxicity of herbicides registered for corn in Brazil	tembotrione	27	triketone	Hymenoptera	Eulophidae	Palmistichus	Palmistichus elaeisis	Para	mortality juvenile	.	.	0.32	0.203
237	Metzger and Pfeiffer	2002	Topical toxicity of pesticides used in Virginia vineyards to the predatory mite, Neoseiulus fallacis (Garman)	diuron	7	urea	Mesostigmata	Phytoseiidae	Neoseiulus	Neoseiulus fallacis	Pred	mortality adult	0.19	0.191	0.104752	0.0335192
238	Metzger and Pfeiffer	2002	Topical toxicity of pesticides used in Virginia vineyards to the predatory mite, Neoseiulus fallacis (Garman)	glufosinate	10	phosphinic acid	Mesostigmata	Phytoseiidae	Neoseiulus	Neoseiulus fallacis	Pred	mortality adult	7.355	2.108	4.05502	0.36994
239	Metzger and Pfeiffer	2002	Topical toxicity of pesticides used in Virginia vineyards to the predatory mite, Neoseiulus fallacis (Garman)	oxyfluorfen	14	diphenylether	Mesostigmata	Phytoseiidae	Neoseiulus	Neoseiulus fallacis	Pred	mortality adult	5.269	0.363	2.90495	0.0637041
240	Metzger and Pfeiffer	2002	Topical toxicity of pesticides used in Virginia vineyards to the predatory mite, Neoseiulus fallacis (Garman)	paraquat	22	bipyridylium	Mesostigmata	Phytoseiidae	Neoseiulus	Neoseiulus fallacis	Pred	mortality adult	1.515	0.146	0.835263	0.025622
241	Metzger and Pfeiffer	2002	Topical toxicity of pesticides used in Virginia vineyards to the predatory mite, Neoseiulus fallacis (Garman)	pronamide	3	benzamide	Mesostigmata	Phytoseiidae	Neoseiulus	Neoseiulus fallacis	Pred	mortality adult	0.19	0.191	0.104752	0.0335192
242	Michalková and Pekár	2009	How glyphosate altered the behaviour of agrobiont spiders (Araneae: Lycosidae) and beetles (Coleoptera: Carabidae)	glyphosate	9	glycine	Araneae	Lycosidae	Pardosa	Pardosa agricola	Pred	mating	0.147	0.294	0.0810453	0.0515951
243	Michalková and Pekár	2009	How glyphosate altered the behaviour of agrobiont spiders (Araneae: Lycosidae) and beetles (Coleoptera: Carabidae)	glyphosate	9	glycine	Araneae	Lycosidae	Pardosa	Pardosa agricola	Pred	repellency	0	0.267	0	0.0468567
550	Michalková and Pekár	2009	How glyphosate altered the behaviour of agrobiont spiders (Araneae: Lycosidae) and beetles (Coleoptera: Carabidae)	glyphosate	9	glycine	Araneae	Lycosidae	Pardosa	Pardosa agrestis	Pred	movement	.	.	-0.15	0.067
551	Michalková and Pekár	2009	How glyphosate altered the behaviour of agrobiont spiders (Araneae: Lycosidae) and beetles (Coleoptera: Carabidae)	glyphosate	9	glycine	Araneae	Lycosidae	Pardosa	Pardosa agrestis	Pred	predation	.	.	0.055	0.067
244	Michalková and Pekár	2009	How glyphosate altered the behaviour of agrobiont spiders and beetles	glyphosate	9	glycine	Coleoptera	Carabidae	Poecilus	Poecilus cupreus	Pred	repellency	-0.401	0.404	-0.221083	0.0708993
552	Michalková and Pekár	2009	How glyphosate altered the behaviour of agrobiont spiders and beetles	glyphosate	9	glycine	Coleoptera	Carabidae	Poecilus	Poecilus cupreus	Pred	movement	.	.	-0.352	0.068
553	Michalková and Pekár	2009	How glyphosate altered the behaviour of agrobiont spiders and beetles	glyphosate	9	glycine	Coleoptera	Carabidae	Poecilus	Poecilus cupreus	Pred	predation	.	.	-0.153	0.067
245	Michaud and Vargas	2010	Relative toxicity of three wheat herbicides to two species of Coccinellidae	2,4-D	4	phenoxy-carboxylic acid	Coleoptera	Coccinellidae	Coleomegilla	Coleomegilla maculata	Pred	mortality juvenile	3.328	2.153	1.83482	0.377837
246	Michaud and Vargas	2010	Relative toxicity of three wheat herbicides to two species of Coccinellidae	dicamba+triasulfuron	4+2	benzoic acid+sulfonylurea	Coleoptera	Coccinellidae	Coleomegilla	Coleomegilla maculata	Pred	mortality juvenile	2.023	2.337	1.11534	0.410128
247	Michaud and Vargas	2010	Relative toxicity of three wheat herbicides to two species of Coccinellidae	thifensulfuron-tribenuron+metsulfuron-methyl	2	sulfonylurea	Coleoptera	Coccinellidae	Coleomegilla	Coleomegilla maculata	Pred	mortality juvenile	0	4.049	0	0.710573
248	Michaud and Vargas	2010	Relative toxicity of three wheat herbicides to two species of Coccinellidae	2,4-D	4	phenoxy-carboxylic acid	Coleoptera	Coccinellidae	Hippodamia	Hippodamia convergens	Pred	mortality juvenile	4.689	2.124	2.58518	0.372748
249	Michaud and Vargas	2010	Relative toxicity of three wheat herbicides to two species of Coccinellidae	dicamba+triasulfuron	4+2	benzoic acid+sulfonylurea	Coleoptera	Coccinellidae	Hippodamia	Hippodamia convergens	Pred	mortality juvenile	2.301	2.274	1.26861	0.399072
250	Michaud and Vargas	2010	Relative toxicity of three wheat herbicides to two species of Coccinellidae	thifensulfuron-tribenuron+metsulfuron-methyl	2	sulfonylurea	Coleoptera	Coccinellidae	Hippodamia	Hippodamia convergens	Pred	mortality juvenile	0	4.049	0	0.710573
554	Michaud and Vargas	2010	Relative toxicity of three wheat herbicides to two species of Coccinellidae	2,4-D	4	phenoxy-carboxylic acid	Coleoptera	Coccinellidae	Coleomegilla	Coleomegilla maculata	Pred	development time	.	.	0.319	0.051
555	Michaud and Vargas	2010	Relative toxicity of three wheat herbicides to two species of Coccinellidae	2,4-D	4	phenoxy-carboxylic acid	Coleoptera	Coccinellidae	Coleomegilla	Coleomegilla maculata	Pred	development time	.	.	0.09	0.05
556	Michaud and Vargas	2010	Relative toxicity of three wheat herbicides to two species of Coccinellidae	dicamba+triasulfuron	4+2	benzoic acid+sulfonylurea	Coleoptera	Coccinellidae	Coleomegilla	Coleomegilla maculata	Pred	development time	.	.	0.958	0.056
557	Michaud and Vargas	2010	Relative toxicity of three wheat herbicides to two species of Coccinellidae	dicamba+triasulfuron	4+2	benzoic acid+sulfonylurea	Coleoptera	Coccinellidae	Coleomegilla	Coleomegilla maculata	Pred	development time	.	.	0.044	0.05
558	Michaud and Vargas	2010	Relative toxicity of three wheat herbicides to two species of Coccinellidae	thifensulfuron-tribenuron+metsulfuron-methyl	2	sulfonylurea	Coleoptera	Coccinellidae	Coleomegilla	Coleomegilla maculata	Pred	development time	.	.	0.576	0.052
559	Michaud and Vargas	2010	Relative toxicity of three wheat herbicides to two species of Coccinellidae	thifensulfuron-tribenuron+metsulfuron-methyl	2	sulfonylurea	Coleoptera	Coccinellidae	Coleomegilla	Coleomegilla maculata	Pred	development time	.	.	0.301	0.051
560	Michaud and Vargas	2010	Relative toxicity of three wheat herbicides to two species of Coccinellidae	2,4-D	4	phenoxy-carboxylic acid	Coleoptera	Coccinellidae	Coleomegilla	Coleomegilla maculata	Pred	size	.	.	0.354	0.051
561	Michaud and Vargas	2010	Relative toxicity of three wheat herbicides to two species of Coccinellidae	2,4-D	4	phenoxy-carboxylic acid	Coleoptera	Coccinellidae	Coleomegilla	Coleomegilla maculata	Pred	size	.	.	-0.363	0.051
562	Michaud and Vargas	2010	Relative toxicity of three wheat herbicides to two species of Coccinellidae	dicamba+triasulfuron	4+2	benzoic acid+sulfonylurea	Coleoptera	Coccinellidae	Coleomegilla	Coleomegilla maculata	Pred	size	.	.	0.043	0.05
563	Michaud and Vargas	2010	Relative toxicity of three wheat herbicides to two species of Coccinellidae	dicamba+triasulfuron	4+2	benzoic acid+sulfonylurea	Coleoptera	Coccinellidae	Coleomegilla	Coleomegilla maculata	Pred	size	.	.	-0.526	0.052
564	Michaud and Vargas	2010	Relative toxicity of three wheat herbicides to two species of Coccinellidae	thifensulfuron-tribenuron+metsulfuron-methyl	2	sulfonylurea	Coleoptera	Coccinellidae	Coleomegilla	Coleomegilla maculata	Pred	size	.	.	0.184	0.05
565	Michaud and Vargas	2010	Relative toxicity of three wheat herbicides to two species of Coccinellidae	thifensulfuron-tribenuron+metsulfuron-methyl	2	sulfonylurea	Coleoptera	Coccinellidae	Coleomegilla	Coleomegilla maculata	Pred	size	.	.	-0.104	0.05
251	Mirande et al.	2010	Side-effects of glyphosate on the life parameters of Eriopis connexa (Coleoptera: Coccinellidae) in Argentina	glyphosate	9	glycine	Coleoptera	Coccinellidae	Eriopis	Eriopis connexa	Pred	mortality adult	0	4.098	0	0.719172
252	Mirande et al.	2010	Side-effects of glyphosate on the life parameters of Eriopis connexa (Coleoptera: Coccinellidae) in Argentina	glyphosate	9	glycine	Coleoptera	Coccinellidae	Eriopis	Eriopis connexa	Pred	mortality juvenile	0	4.098	0	0.719172
566	Mirande et al.	2010	Side-effects of glyphosate on the life parameters of Eriopis connexa (Coleoptera: Coccinellidae) in Argentina	glyphosate	9	glycine	Coleoptera	Coccinellidae	Eriopis	Eriopis connexa	Pred	development time	.	.	3.579	0.26
567	Mirande et al.	2010	Side-effects of glyphosate on the life parameters of Eriopis connexa (Coleoptera: Coccinellidae) in Argentina	glyphosate	9	glycine	Coleoptera	Coccinellidae	Eriopis	Eriopis connexa	Pred	longevity	.	.	-3.713	0.272
568	Mirande et al.	2010	Side-effects of glyphosate on the life parameters of Eriopis connexa (Coleoptera: Coccinellidae) in Argentina	glyphosate	9	glycine	Coleoptera	Coccinellidae	Eriopis	Eriopis connexa	Pred	reproduction	.	.	-0.473	0.103
569	Mirande et al.	2010	Side-effects of glyphosate on the life parameters of Eriopis connexa (Coleoptera: Coccinellidae) in Argentina	glyphosate	9	glycine	Coleoptera	Coccinellidae	Eriopis	Eriopis connexa	Pred	size	.	.	-2.989	0.212
570	Mirande et al.	2010	Side-effects of glyphosate on the life parameters of Eriopis connexa (Coleoptera: Coccinellidae) in Argentina	glyphosate	9	glycine	Coleoptera	Coccinellidae	Eriopis	Eriopis connexa	Pred	mortality eggs	.	.	8.085	0.917
253	Niedobová et al.	2019	Effects of glufosinate-ammonium herbicide and pod sealant on spider Pardosa agrestis	glufosinate	10	phosphinic acid	Araneae	Lycosidae	Pardosa	Pardosa agrestis	Pred	mortality juvenile	3.7	2.195	2.03992	0.385208
571	Niedobová et al.	2019	Effects of glufosinate-ammonium herbicide and pod sealant on spider Pardosa agrestis	glufosinate	10	phosphinic acid	Araneae	Lycosidae	Pardosa	Pardosa agrestis	Pred	predation	.	.	-2.969	0.168
254	Niedobová et al.	2019	Synergistic effects of glyphosate formulation herbicide and tank-mixing adjuvants on Pardosa spiders	glyphosate	9	glycine	Araneae	Lycosidae	Pardosa	Pardosa cf. lugubris	Pred	mortality adult	0.257	4.087	0.141692	0.717242
572	Niedobová et al.	2019	Synergistic effects of glyphosate formulation herbicide and tank-mixing adjuvants on Pardosa spiders	glyphosate	9	glycine	Araneae	Lycosidae	Pardosa	Pardosa cf. lugubris	Pred	predation	.	.	-0.039	0.088
255	Nörnberg et al.	2008	Selectivity of glyphosate formulations applied on immature stages of Trichogramma pretiosum	glyphosate	9	glycine	Hymenoptera	Trichogrammatidae	Trichogramma	Trichogramma atopovirilia	Para	mortality adult	1.104	2.672	0.608667	0.468918
256	Nörnberg et al.	2008	Selectivity of glyphosate formulations applied on immature stages of Trichogramma pretiosum	glyphosate	9	glycine	Hymenoptera	Trichogrammatidae	Trichogramma	Trichogramma pretiosum	Para	mortality adult	0	4.006	0	0.703027
257	Nörnberg et al.	2008	Selectivity of glyphosate formulations applied on immature stages of Trichogramma pretiosum	glyphosate	9	glycine	Hymenoptera	Trichogrammatidae	Trichogramma	Trichogramma pretiosum	Para	mortality adult	0	4.006	0	0.703027
258	Nörnberg et al.	2008	Selectivity of glyphosate formulations applied on immature stages of Trichogramma pretiosum	glyphosate	9	glycine	Hymenoptera	Trichogrammatidae	Trichogramma	Trichogramma pretiosum	Para	mortality adult	4.519	2.031	2.49146	0.356427
259	Nörnberg et al.	2008	Selectivity of glyphosate formulations applied on immature stages of Trichogramma pretiosum	glyphosate	9	glycine	Hymenoptera	Trichogrammatidae	Trichogramma	Trichogramma atopovirilia	Para	mortality adult	0	4.006	0	0.703027
260	Nörnberg et al.	2008	Selectivity of glyphosate formulations applied on immature stages of Trichogramma pretiosum	glyphosate	9	glycine	Hymenoptera	Trichogrammatidae	Trichogramma	Trichogramma pretiosum	Para	mortality adult	0	4.006	0	0.703027
261	Nörnberg et al.	2008	Selectivity of glyphosate formulations applied on immature stages of Trichogramma pretiosum	glyphosate	9	glycine	Hymenoptera	Trichogrammatidae	Trichogramma	Trichogramma pretiosum	Para	mortality adult	0	4.006	0	0.703027
262	Nörnberg et al.	2008	Selectivity of glyphosate formulations applied on immature stages of Trichogramma pretiosum	glyphosate	9	glycine	Hymenoptera	Trichogrammatidae	Trichogramma	Trichogramma pretiosum	Para	mortality adult	3.481	2.07	1.91918	0.363271
573	Oliveira et al	2014	Effect of selectivity of herbicides and plant growth regulators used in sugarcane crops on immature stages of trichogramma galloi	clomazone	13	isoxazolidinone	Hymenoptera	Trichogrammatidae	Trichogramma	Trichogramma galloi	Para	predation	.	.	-0.409	0.136
574	Oliveira et al	2014	Effect of selectivity of herbicides and plant growth regulators used in sugarcane crops on immature stages of trichogramma galloi	diuron+hexazinone	7+5	urea+triazinone	Hymenoptera	Trichogrammatidae	Trichogramma	Trichogramma galloi	Para	predation	.	.	-0.149	0.134
575	Oliveira et al	2014	Effect of selectivity of herbicides and plant growth regulators used in sugarcane crops on immature stages of trichogramma galloi	sulfometuron-methyl	2	sulfonylurea	Hymenoptera	Trichogrammatidae	Trichogramma	Trichogramma galloi	Para	predation	.	.	-0.501	0.138
576	Oliveira et al	2014	Effect of selectivity of herbicides and plant growth regulators used in sugarcane crops on immature stages of trichogramma galloi	clomazone	13	isoxazolidinone	Hymenoptera	Trichogrammatidae	Trichogramma	Trichogramma galloi	Para	mortality juvenile	.	.	0.872	0.146
577	Oliveira et al	2014	Effect of selectivity of herbicides and plant growth regulators used in sugarcane crops on immature stages of trichogramma galloi	diuron+hexazinone	7+5	urea+triazinone	Hymenoptera	Trichogrammatidae	Trichogramma	Trichogramma galloi	Para	mortality juvenile	.	.	1.68	0.18
578	Oliveira et al	2014	Effect of selectivity of herbicides and plant growth regulators used in sugarcane crops on immature stages of trichogramma galloi	sulfometuron-methyl	2	sulfonylurea	Hymenoptera	Trichogrammatidae	Trichogramma	Trichogramma galloi	Para	mortality juvenile	.	.	1.058	0.152
263	Oliver et al.	2006	Survival of Adult Tiphia vernalis (Hymenoptera: Tiphiidae) After Insecticide, Fungicide, and Herbicide Exposure in Laboratory Bioassays	2,4-D+dicamba+MCPP	4	phenoxy-carboxylic acid+benzoic acid	Hymenoptera	Tiphiidae	Tiphia	Tiphia vernalis	Para	mortality adult	0.442	0.906	0.243687	0.158997
264	Oliver et al.	2006	Survival of Adult Tiphia vernalis (Hymenoptera: Tiphiidae) After Insecticide, Fungicide, and Herbicide Exposure in Laboratory Bioassays	oryzalin	3	dinitroaniline	Hymenoptera	Tiphiidae	Tiphia	Tiphia vernalis	Para	mortality adult	-0.728	1.57	-0.401367	0.275525
265	Oliver et al.	2006	Survival of Adult Tiphia vernalis (Hymenoptera: Tiphiidae) After Insecticide, Fungicide, and Herbicide Exposure in Laboratory Bioassays	pendimethalin	3	dinitroaniline	Hymenoptera	Tiphiidae	Tiphia	Tiphia vernalis	Para	mortality adult	-0.728	1.57	-0.401367	0.275525
266	Oomen et al.	1991	Side-effects of 100 pesticides on the predatory mite Phytoseiulus persimilis, collected and evaluated according to the EPPO guideline	2,4-D	4	phenoxy-carboxylic acid	Mesostigmata	Phytoseiidae	Phytoseiulus	Phytoseiulus persimilis	Pred	mortality juvenile	2.831	2.169	1.56081	0.380645
267	Oomen et al.	1991	Side-effects of 100 pesticides on the predatory mite Phytoseiulus persimilis, collected and evaluated according to the EPPO guideline	amitrole+diuron	11+7	triazole+urea	Mesostigmata	Phytoseiidae	Phytoseiulus	Phytoseiulus persimilis	Pred	mortality juvenile	9.592	4.033	5.28835	0.707765
268	Oomen et al.	1991	Side-effects of 100 pesticides on the predatory mite Phytoseiulus persimilis, collected and evaluated according to the EPPO guideline	atrazine	5	triazine	Mesostigmata	Phytoseiidae	Phytoseiulus	Phytoseiulus persimilis	Pred	mortality juvenile	3.225	2.132	1.77804	0.374152
269	Oomen et al.	1991	Side-effects of 100 pesticides on the predatory mite Phytoseiulus persimilis, collected and evaluated according to the EPPO guideline	bromacil	5	uracil	Mesostigmata	Phytoseiidae	Phytoseiulus	Phytoseiulus persimilis	Pred	mortality juvenile	4.259	2.087	2.34811	0.366255
270	Oomen et al.	1991	Side-effects of 100 pesticides on the predatory mite Phytoseiulus persimilis, collected and evaluated according to the EPPO guideline	bromofenoxim	6	nitrile	Mesostigmata	Phytoseiidae	Phytoseiulus	Phytoseiulus persimilis	Pred	mortality juvenile	5.263	2.086	2.90164	0.366079
271	Oomen et al.	1991	Side-effects of 100 pesticides on the predatory mite Phytoseiulus persimilis, collected and evaluated according to the EPPO guideline	bromoxynil	6	nitrile	Mesostigmata	Phytoseiidae	Phytoseiulus	Phytoseiulus persimilis	Pred	mortality juvenile	5.333	2.087	2.94024	0.366255
272	Oomen et al.	1991	Side-effects of 100 pesticides on the predatory mite Phytoseiulus persimilis, collected and evaluated according to the EPPO guideline	fluazifop-p-butyl	1	aryloxyphenoxy-propionate	Mesostigmata	Phytoseiidae	Phytoseiulus	Phytoseiulus persimilis	Pred	mortality juvenile	2.975	2.153	1.6402	0.377837
273	Oomen et al.	1991	Side-effects of 100 pesticides on the predatory mite Phytoseiulus persimilis, collected and evaluated according to the EPPO guideline	glufosinate	10	phosphinic acid	Mesostigmata	Phytoseiidae	Phytoseiulus	Phytoseiulus persimilis	Pred	mortality juvenile	9.592	4.033	5.28835	0.707765
274	Oomen et al.	1991	Side-effects of 100 pesticides on the predatory mite Phytoseiulus persimilis, collected and evaluated according to the EPPO guideline	glyphosate	9	glycine	Mesostigmata	Phytoseiidae	Phytoseiulus	Phytoseiulus persimilis	Pred	mortality juvenile	4.041	2.092	2.22792	0.367132
275	Oomen et al.	1991	Side-effects of 100 pesticides on the predatory mite Phytoseiulus persimilis, collected and evaluated according to the EPPO guideline	methabenzthiazuron	7	urea	Mesostigmata	Phytoseiidae	Phytoseiulus	Phytoseiulus persimilis	Pred	mortality juvenile	8.476	2.7	4.67306	0.473832
276	Oomen et al.	1991	Side-effects of 100 pesticides on the predatory mite Phytoseiulus persimilis, collected and evaluated according to the EPPO guideline	metsulfuron-methyl	2	sulfonylurea	Mesostigmata	Phytoseiidae	Phytoseiulus	Phytoseiulus persimilis	Pred	mortality juvenile	0	4.033	0	0.707765
277	Oomen et al.	1991	Side-effects of 100 pesticides on the predatory mite Phytoseiulus persimilis, collected and evaluated according to the EPPO guideline	simazine	5	triazine	Mesostigmata	Phytoseiidae	Phytoseiulus	Phytoseiulus persimilis	Pred	mortality juvenile	4.188	2.088	2.30897	0.36643
278	Overmeer et al.	1982	A standarized method for testing the side effects of pesticides on the predacious mite, Amblyseius potentillae (Acarina: Phytoseiidae)	desmetryn	5	triazine	Mesostigmata	Phytoseiidae	Amblyseius	Amblyseius andersoni	Pred	mortality juvenile	4.165	2.064	2.29628	0.362218
279	Overmeer et al.	1982	A standarized method for testing the side effects of pesticides on the predacious mite, Amblyseius potentillae (Acarina: Phytoseiidae)	difenzoquat	26	pyrazolium	Mesostigmata	Phytoseiidae	Amblyseius	Amblyseius andersoni	Pred	mortality juvenile	10.607	4.02	5.84795	0.705484
280	Overmeer et al.	1982	A standarized method for testing the side effects of pesticides on the predacious mite, Amblyseius potentillae (Acarina: Phytoseiidae)	monolinuron	7	urea	Mesostigmata	Phytoseiidae	Amblyseius	Amblyseius andersoni	Pred	mortality juvenile	10.607	4.02	5.84795	0.705484
281	Overmeer et al.	1982	A standarized method for testing the side effects of pesticides on the predacious mite, Amblyseius potentillae (Acarina: Phytoseiidae)	propachlor	15	chloroacetamide	Mesostigmata	Phytoseiidae	Amblyseius	Amblyseius andersoni	Pred	mortality juvenile	6.553	2.067	3.61286	0.362745
579	Pasini et al	2018	Comparative selectivity of herbicides used in wheat crop on the predators Chrysoperla externa and Eriopsis connexa	2,4-D	4	phenoxy-carboxylic acid	Coleoptera	Coccinellidae	Eriopis	Eriopis connexa	Pred	development time	.	.	0.345	0.021
580	Pasini et al	2018	Comparative selectivity of herbicides used in wheat crop on the predators Chrysoperla externa and Eriopsis connexa	bentazon	6	benzothiadiazinone	Coleoptera	Coccinellidae	Eriopis	Eriopis connexa	Pred	development time	.	.	0.045	0.021
581	Pasini et al	2018	Comparative selectivity of herbicides used in wheat crop on the predators Chrysoperla externa and Eriopsis connexa	glufosinate	10	phosphinic acid	Coleoptera	Coccinellidae	Eriopis	Eriopis connexa	Pred	development time	.	.	0.201	0.021
582	Pasini et al	2018	Comparative selectivity of herbicides used in wheat crop on the predators Chrysoperla externa and Eriopsis connexa	glyphosate	9	glycine	Coleoptera	Coccinellidae	Eriopis	Eriopis connexa	Pred	development time	.	.	-0.152	0.021
583	Pasini et al	2018	Comparative selectivity of herbicides used in wheat crop on the predators Chrysoperla externa and Eriopsis connexa	glyphosate	9	glycine	Coleoptera	Coccinellidae	Eriopis	Eriopis connexa	Pred	development time	.	.	-0.152	0.021
584	Pasini et al	2018	Comparative selectivity of herbicides used in wheat crop on the predators Chrysoperla externa and Eriopsis connexa	iodosulfuron-methyl	2	sulfonylurea	Coleoptera	Coccinellidae	Eriopis	Eriopis connexa	Pred	development time	.	.	-0.17	0.021
585	Pasini et al	2018	Comparative selectivity of herbicides used in wheat crop on the predators Chrysoperla externa and Eriopsis connexa	metsulfuron-methyl	2	sulfonylurea	Coleoptera	Coccinellidae	Eriopis	Eriopis connexa	Pred	development time	.	.	-0.175	0.021
586	Pasini et al	2018	Comparative selectivity of herbicides used in wheat crop on the predators Chrysoperla externa and Eriopsis connexa	saflufenacil	14	pyrimidinedione	Coleoptera	Coccinellidae	Eriopis	Eriopis connexa	Pred	development time	.	.	-0.222	0.021
587	Pasini et al	2018	Comparative selectivity of herbicides used in wheat crop on the predators Chrysoperla externa and Eriopsis connexa	2,4-D	4	phenoxy-carboxylic acid	Coleoptera	Coccinellidae	Eriopis	Eriopis connexa	Pred	reproduction	.	.	-0.302	0.051
588	Pasini et al	2018	Comparative selectivity of herbicides used in wheat crop on the predators Chrysoperla externa and Eriopsis connexa	bentazon	6	benzothiadiazinone	Coleoptera	Coccinellidae	Eriopis	Eriopis connexa	Pred	reproduction	.	.	-0.183	0.05
589	Pasini et al	2018	Comparative selectivity of herbicides used in wheat crop on the predators Chrysoperla externa and Eriopsis connexa	glufosinate	10	phosphinic acid	Coleoptera	Coccinellidae	Eriopis	Eriopis connexa	Pred	reproduction	.	.	-2.214	0.081
590	Pasini et al	2018	Comparative selectivity of herbicides used in wheat crop on the predators Chrysoperla externa and Eriopsis connexa	glyphosate	9	glycine	Coleoptera	Coccinellidae	Eriopis	Eriopis connexa	Pred	reproduction	.	.	-0.222	0.05
591	Pasini et al	2018	Comparative selectivity of herbicides used in wheat crop on the predators Chrysoperla externa and Eriopsis connexa	glyphosate	9	glycine	Coleoptera	Coccinellidae	Eriopis	Eriopis connexa	Pred	reproduction	.	.	-0.216	0.05
592	Pasini et al	2018	Comparative selectivity of herbicides used in wheat crop on the predators Chrysoperla externa and Eriopsis connexa	iodosulfuron-methyl	2	sulfonylurea	Coleoptera	Coccinellidae	Eriopis	Eriopis connexa	Pred	reproduction	.	.	0.058	0.05
593	Pasini et al	2018	Comparative selectivity of herbicides used in wheat crop on the predators Chrysoperla externa and Eriopsis connexa	metsulfuron-methyl	2	sulfonylurea	Coleoptera	Coccinellidae	Eriopis	Eriopis connexa	Pred	reproduction	.	.	0.291	0.051
594	Pasini et al	2018	Comparative selectivity of herbicides used in wheat crop on the predators Chrysoperla externa and Eriopsis connexa	saflufenacil	14	pyrimidinedione	Coleoptera	Coccinellidae	Eriopis	Eriopis connexa	Pred	reproduction	.	.	0.117	0.05
282	Pasini et al.	2018	Comparative selectivity of herbicides used in wheat crop on the predators Chrysoperla externa and eriopis connexa	2,4-D	4	phenoxy-carboxylic acid	Coleoptera	Coccinellidae	Eriopis	Eriopis connexa	Pred	mortality juvenile	1.66	2.451	0.915206	0.430134
283	Pasini et al.	2018	Comparative selectivity of herbicides used in wheat crop on the predators Chrysoperla externa and eriopis connexa	bentazon	6	benzothiadiazinone	Coleoptera	Coccinellidae	Eriopis	Eriopis connexa	Pred	mortality juvenile	1.124	2.717	0.619694	0.476816
284	Pasini et al.	2018	Comparative selectivity of herbicides used in wheat crop on the predators Chrysoperla externa and eriopis connexa	glufosinate	10	phosphinic acid	Coleoptera	Coccinellidae	Eriopis	Eriopis connexa	Pred	mortality juvenile	6.064	2.208	3.34326	0.38749
285	Pasini et al.	2018	Comparative selectivity of herbicides used in wheat crop on the predators Chrysoperla externa and eriopis connexa	glyphosate	9	glycine	Coleoptera	Coccinellidae	Eriopis	Eriopis connexa	Pred	mortality juvenile	0	4.049	0	0.710573
286	Pasini et al.	2018	Comparative selectivity of herbicides used in wheat crop on the predators Chrysoperla externa and eriopis connexa	glyphosate	9	glycine	Coleoptera	Coccinellidae	Eriopis	Eriopis connexa	Pred	mortality juvenile	1.124	2.717	0.619694	0.476816
287	Pasini et al.	2018	Comparative selectivity of herbicides used in wheat crop on the predators Chrysoperla externa and eriopis connexa	iodosulfuron-methyl	2	sulfonylurea	Coleoptera	Coccinellidae	Eriopis	Eriopis connexa	Pred	mortality juvenile	0	4.049	0	0.710573
288	Pasini et al.	2018	Comparative selectivity of herbicides used in wheat crop on the predators Chrysoperla externa and eriopis connexa	metsulfuron-methyl	2	sulfonylurea	Coleoptera	Coccinellidae	Eriopis	Eriopis connexa	Pred	mortality juvenile	0	4.049	0	0.710573
289	Pasini et al.	2018	Comparative selectivity of herbicides used in wheat crop on the predators Chrysoperla externa and eriopis connexa	saflufenacil	14	pyrimidindione	Coleoptera	Coccinellidae	Eriopis	Eriopis connexa	Pred	mortality juvenile	0	4.049	0	0.710573
290	Pasini et al.	2018	Comparative selectivity of herbicides used in wheat crop on the predators Chrysoperla externa and eriopis connexa	2,4-D	4	phenoxy-carboxylic acid	Neuroptera	Chrysopidae	Chrysoperla	Chrysoperla externa	Pred	mortality eggs	1.977	2.307	1.08998	0.404863
291	Pasini et al.	2018	Comparative selectivity of herbicides used in wheat crop on the predators Chrysoperla externa and eriopis connexa	bentazon	6	benzothiadiazinone	Neuroptera	Chrysopidae	Chrysoperla	Chrysoperla externa	Pred	mortality eggs	0	4.021	0	0.705659
292	Pasini et al.	2018	Comparative selectivity of herbicides used in wheat crop on the predators Chrysoperla externa and eriopis connexa	glufosinate	10	phosphinic acid	Neuroptera	Chrysopidae	Chrysoperla	Chrysoperla externa	Pred	mortality eggs	4.284	2.062	2.36189	0.361867
293	Pasini et al.	2018	Comparative selectivity of herbicides used in wheat crop on the predators Chrysoperla externa and eriopis connexa	glyphosate	9	glycine	Neuroptera	Chrysopidae	Chrysoperla	Chrysoperla externa	Pred	mortality eggs	0	4.021	0	0.705659
294	Pasini et al.	2018	Comparative selectivity of herbicides used in wheat crop on the predators Chrysoperla externa and eriopis connexa	glyphosate	9	glycine	Neuroptera	Chrysopidae	Chrysoperla	Chrysoperla externa	Pred	mortality eggs	0	4.021	0	0.705659
295	Pasini et al.	2018	Comparative selectivity of herbicides used in wheat crop on the predators Chrysoperla externa and eriopis connexa	iodosulfuron-methyl	2	sulfonylurea	Neuroptera	Chrysopidae	Chrysoperla	Chrysoperla externa	Pred	mortality eggs	0	4.021	0	0.705659
296	Pasini et al.	2018	Comparative selectivity of herbicides used in wheat crop on the predators Chrysoperla externa and eriopis connexa	metsulfuron-methyl	2	sulfonylurea	Neuroptera	Chrysopidae	Chrysoperla	Chrysoperla externa	Pred	mortality eggs	2.783	2.155	1.53435	0.378188
297	Pasini et al.	2018	Comparative selectivity of herbicides used in wheat crop on the predators Chrysoperla externa and eriopis connexa	saflufenacil	14	pyrimidindione	Neuroptera	Chrysopidae	Chrysoperla	Chrysoperla externa	Pred	mortality eggs	1.109	2.688	0.611424	0.471726
298	Pasini et al.	2018	Comparative selectivity of herbicides used in wheat crop on the predators Chrysoperla externa and eriopis connexa	2,4-D	4	phenoxy-carboxylic acid	Neuroptera	Chrysopidae	Chrysoperla	Chrysoperla externa	Pred	mortality juvenile	0	4.049	0	0.710573
299	Pasini et al.	2018	Comparative selectivity of herbicides used in wheat crop on the predators Chrysoperla externa and eriopis connexa	bentazon	6	benzothiadiazinone	Neuroptera	Chrysopidae	Chrysoperla	Chrysoperla externa	Pred	mortality juvenile	0	4.049	0	0.710573
300	Pasini et al.	2018	Comparative selectivity of herbicides used in wheat crop on the predators Chrysoperla externa and eriopis connexa	glufosinate	10	phosphinic acid	Neuroptera	Chrysopidae	Chrysoperla	Chrysoperla externa	Pred	mortality juvenile	5.736	2.173	3.16242	0.381347
301	Pasini et al.	2018	Comparative selectivity of herbicides used in wheat crop on the predators Chrysoperla externa and eriopis connexa	glyphosate	9	glycine	Neuroptera	Chrysopidae	Chrysoperla	Chrysoperla externa	Pred	mortality juvenile	0	4.049	0	0.710573
302	Pasini et al.	2018	Comparative selectivity of herbicides used in wheat crop on the predators Chrysoperla externa and eriopis connexa	glyphosate	9	glycine	Neuroptera	Chrysopidae	Chrysoperla	Chrysoperla externa	Pred	mortality juvenile	0	4.049	0	0.710573
303	Pasini et al.	2018	Comparative selectivity of herbicides used in wheat crop on the predators Chrysoperla externa and eriopis connexa	iodosulfuron-methyl	2	sulfonylurea	Neuroptera	Chrysopidae	Chrysoperla	Chrysoperla externa	Pred	mortality juvenile	0	4.049	0	0.710573
304	Pasini et al.	2018	Comparative selectivity of herbicides used in wheat crop on the predators Chrysoperla externa and eriopis connexa	metsulfuron-methyl	2	sulfonylurea	Neuroptera	Chrysopidae	Chrysoperla	Chrysoperla externa	Pred	mortality juvenile	0	4.049	0	0.710573
305	Pasini et al.	2018	Comparative selectivity of herbicides used in wheat crop on the predators Chrysoperla externa and eriopis connexa	saflufenacil	14	pyrimidindione	Neuroptera	Chrysopidae	Chrysoperla	Chrysoperla externa	Pred	mortality juvenile	0	4.049	0	0.710573
595	Pasini et al.	2018	Comparative selectivity of herbicides used in wheat crop on the predators Chrysoperla externa and eriopis connexa	2,4-D	4	phenoxy-carboxylic acid	Neuroptera	Chrysopidae	Chrysoperla	Chrysoperla externa	Pred	development time	.	.	-0.133	0.05
596	Pasini et al.	2018	Comparative selectivity of herbicides used in wheat crop on the predators Chrysoperla externa and eriopis connexa	bentazon	6	benzothiadiazinone	Neuroptera	Chrysopidae	Chrysoperla	Chrysoperla externa	Pred	development time	.	.	0.064	0.05
597	Pasini et al.	2018	Comparative selectivity of herbicides used in wheat crop on the predators Chrysoperla externa and eriopis connexa	glufosinate	10	phosphinic acid	Neuroptera	Chrysopidae	Chrysoperla	Chrysoperla externa	Pred	development time	.	.	0.561	0.052
598	Pasini et al.	2018	Comparative selectivity of herbicides used in wheat crop on the predators Chrysoperla externa and eriopis connexa	glyphosate	9	glycine	Neuroptera	Chrysopidae	Chrysoperla	Chrysoperla externa	Pred	development time	.	.	0.338	0.051
599	Pasini et al.	2018	Comparative selectivity of herbicides used in wheat crop on the predators Chrysoperla externa and eriopis connexa	glyphosate	9	glycine	Neuroptera	Chrysopidae	Chrysoperla	Chrysoperla externa	Pred	development time	.	.	-0.072	0.05
600	Pasini et al.	2018	Comparative selectivity of herbicides used in wheat crop on the predators Chrysoperla externa and eriopis connexa	iodosulfuron-methyl	2	sulfonylurea	Neuroptera	Chrysopidae	Chrysoperla	Chrysoperla externa	Pred	development time	.	.	-0.099	0.05
601	Pasini et al.	2018	Comparative selectivity of herbicides used in wheat crop on the predators Chrysoperla externa and eriopis connexa	metsulfuron-methyl	2	sulfonylurea	Neuroptera	Chrysopidae	Chrysoperla	Chrysoperla externa	Pred	development time	.	.	-0.485	0.051
602	Pasini et al.	2018	Comparative selectivity of herbicides used in wheat crop on the predators Chrysoperla externa and eriopis connexa	saflufenacil	14	pyrimidinedione	Neuroptera	Chrysopidae	Chrysoperla	Chrysoperla externa	Pred	development time	.	.	-0.582	0.052
603	Pasini et al.	2018	Comparative selectivity of herbicides used in wheat crop on the predators Chrysoperla externa and eriopis connexa	2,4-D	4	phenoxy-carboxylic acid	Neuroptera	Chrysopidae	Chrysoperla	Chrysoperla externa	Pred	reproduction	.	.	-0.329	0.051
604	Pasini et al.	2018	Comparative selectivity of herbicides used in wheat crop on the predators Chrysoperla externa and eriopis connexa	bentazon	6	benzothiadiazinone	Neuroptera	Chrysopidae	Chrysoperla	Chrysoperla externa	Pred	reproduction	.	.	0.411	0.051
605	Pasini et al.	2018	Comparative selectivity of herbicides used in wheat crop on the predators Chrysoperla externa and eriopis connexa	glyphosate	9	glycine	Neuroptera	Chrysopidae	Chrysoperla	Chrysoperla externa	Pred	reproduction	.	.	0.486	0.051
606	Pasini et al.	2018	Comparative selectivity of herbicides used in wheat crop on the predators Chrysoperla externa and eriopis connexa	glyphosate	9	glycine	Neuroptera	Chrysopidae	Chrysoperla	Chrysoperla externa	Pred	reproduction	.	.	0.326	0.051
607	Pasini et al.	2018	Comparative selectivity of herbicides used in wheat crop on the predators Chrysoperla externa and eriopis connexa	iodosulfuron-methyl	2	sulfonylurea	Neuroptera	Chrysopidae	Chrysoperla	Chrysoperla externa	Pred	reproduction	.	.	0.484	0.051
608	Pasini et al.	2018	Comparative selectivity of herbicides used in wheat crop on the predators Chrysoperla externa and eriopis connexa	metsulfuron-methyl	2	sulfonylurea	Neuroptera	Chrysopidae	Chrysoperla	Chrysoperla externa	Pred	reproduction	.	.	-0.118	0.05
609	Pasini et al.	2018	Comparative selectivity of herbicides used in wheat crop on the predators Chrysoperla externa and eriopis connexa	saflufenacil	14	pyrimidinedione	Neuroptera	Chrysopidae	Chrysoperla	Chrysoperla externa	Pred	reproduction	.	.	0.023	0.05
610	Pasini et al.	2018	Comparative selectivity of herbicides used in wheat crop on the predators Chrysoperla externa and eriopis connexa	2,4-D	4	phenoxy-carboxylic acid	Neuroptera	Chrysopidae	Chrysoperla	Chrysoperla externa	Pred	mortality eggs	.	.	0.242	0.504
611	Pasini et al.	2018	Comparative selectivity of herbicides used in wheat crop on the predators Chrysoperla externa and eriopis connexa	bentazon	6	benzothiadiazinone	Neuroptera	Chrysopidae	Chrysoperla	Chrysoperla externa	Pred	mortality eggs	.	.	0.828	0.543
612	Pasini et al.	2018	Comparative selectivity of herbicides used in wheat crop on the predators Chrysoperla externa and eriopis connexa	glufosinate	10	phosphinic acid	Neuroptera	Chrysopidae	Chrysoperla	Chrysoperla externa	Pred	mortality eggs	.	.	1.801	0.703
613	Pasini et al.	2018	Comparative selectivity of herbicides used in wheat crop on the predators Chrysoperla externa and eriopis connexa	glyphosate	9	glycine	Neuroptera	Chrysopidae	Chrysoperla	Chrysoperla externa	Pred	mortality eggs	.	.	0.138	0.501
614	Pasini et al.	2018	Comparative selectivity of herbicides used in wheat crop on the predators Chrysoperla externa and eriopis connexa	glyphosate	9	glycine	Neuroptera	Chrysopidae	Chrysoperla	Chrysoperla externa	Pred	mortality eggs	.	.	0.455	0.513
615	Pasini et al.	2018	Comparative selectivity of herbicides used in wheat crop on the predators Chrysoperla externa and eriopis connexa	iodosulfuron-methyl	2	sulfonylurea	Neuroptera	Chrysopidae	Chrysoperla	Chrysoperla externa	Pred	mortality eggs	.	.	1.799	0.702
616	Pasini et al.	2018	Comparative selectivity of herbicides used in wheat crop on the predators Chrysoperla externa and eriopis connexa	metsulfuron-methyl	2	sulfonylurea	Neuroptera	Chrysopidae	Chrysoperla	Chrysoperla externa	Pred	mortality eggs	.	.	2.779	0.983
617	Pasini et al.	2018	Comparative selectivity of herbicides used in wheat crop on the predators Chrysoperla externa and eriopis connexa	saflufenacil	14	pyrimidinedione	Neuroptera	Chrysopidae	Chrysoperla	Chrysoperla externa	Pred	mortality eggs	.	.	2.113	0.779
306	Pekár	2002	Susceptibility of the spider Theridion impressum to 17 pesticides	clomazone	13	isoxazolidinone	Araneae	Theridiidae	Theridion	Theridion impressum	Pred	mortality juvenile	0.904	0.732	0.498401	0.128461
307	Pekár	2002	Susceptibility of the spider Theridion impressum to 17 pesticides	clopyralid	4	pyridine carboxylic acid	Araneae	Theridiidae	Theridion	Theridion impressum	Pred	mortality juvenile	0.442	0.906	0.243687	0.158997
308	Pekár	2002	Susceptibility of the spider Theridion impressum to 17 pesticides	metazachlor	15	chloroacetamide	Araneae	Theridiidae	Theridion	Theridion impressum	Pred	mortality juvenile	-0.728	1.57	-0.401367	0.275525
309	Pekár and Beneš	2008	Aged pesticide residues are detrimental to agrobiont spiders (Araneae)	clomazone	13	isoxazolidinone	Araneae	Dictynidae	Dictyna	Dictyna uncinata	Pred	mortality juvenile	2.414	2.332	1.33091	0.409251
310	Pekár and Beneš	2008	Aged pesticide residues are detrimental to agrobiont spiders (Araneae)	clomazone	13	isoxazolidinone	Araneae	Lycosidae	Pardosa	Pardosa palustris	Pred	mortality juvenile	1.149	2.767	0.633477	0.48559
311	Pekár and Beneš	2008	Aged pesticide residues are detrimental to agrobiont spiders (Araneae)	clomazone	13	isoxazolidinone	Araneae	Philodromidae	Philodromus	Philodromus cespitum	Pred	mortality juvenile	1.149	2.767	0.633477	0.48559
312	Pekár and Beneš	2008	Aged pesticide residues are detrimental to agrobiont spiders (Araneae)	clomazone	13	isoxazolidinone	Araneae	Theridiidae	Theridion	Theridion impressum	Pred	mortality juvenile	2.104	2.392	1.16	0.41978
618	Pekár and Beneš	2008	Aged pesticide residues are detrimental to agrobiont spiders (Araneae)	clomazone	13	isoxazolidinone	Araneae	Lycosidae	Pardosa	Pardosa palustris	Pred	movement	.	.	-0.088	0.1
619	Pekár and Beneš	2008	Aged pesticide residues are detrimental to agrobiont spiders (Araneae)	clomazone	13	isoxazolidinone	Araneae	Lycosidae	Pardosa	Pardosa palustris	Pred	repellency	.	.	0.257	0.101
731	Pontes et al	2020	A glyphosate-based herbicide in a free-choice test on parasitism, emergence, and female-biased sex ratio of 10 Trichogrammatidae	glyphosate	9	glycine	Hymenoptera	Trichogrammatidae	Trichogramma	Trichogramma acacioi	Para	predation	.	.	-0.271	0.01
732	Pontes et al	2020	A glyphosate-based herbicide in a free-choice test on parasitism, emergence, and female-biased sex ratio of 10 Trichogrammatidae	glyphosate	9	glycine	Hymenoptera	Trichogrammatidae	Trichogramma	Trichogramma annulata	Para	predation	.	.	-0.156	0.01
733	Pontes et al	2020	A glyphosate-based herbicide in a free-choice test on parasitism, emergence, and female-biased sex ratio of 10 Trichogrammatidae	glyphosate	9	glycine	Hymenoptera	Trichogrammatidae	Trichogramma	Trichogramma atopovirilia	Para	predation	.	.	0.287	0.01
734	Pontes et al	2020	A glyphosate-based herbicide in a free-choice test on parasitism, emergence, and female-biased sex ratio of 10 Trichogrammatidae	glyphosate	9	glycine	Hymenoptera	Trichogrammatidae	Trichogramma	Trichogramma bennetti	Para	predation	.	.	-2.246	0.016
735	Pontes et al	2020	A glyphosate-based herbicide in a free-choice test on parasitism, emergence, and female-biased sex ratio of 10 Trichogrammatidae	glyphosate	9	glycine	Hymenoptera	Trichogrammatidae	Trichogramma	Trichogramma bruni	Para	predation	.	.	-0.167	0.01
736	Pontes et al	2020	A glyphosate-based herbicide in a free-choice test on parasitism, emergence, and female-biased sex ratio of 10 Trichogrammatidae	glyphosate	9	glycine	Hymenoptera	Trichogrammatidae	Trichogramma	Trichogramma brasiliensis	Para	predation	.	.	-0.235	0.01
737	Pontes et al	2020	A glyphosate-based herbicide in a free-choice test on parasitism, emergence, and female-biased sex ratio of 10 Trichogrammatidae	glyphosate	9	glycine	Hymenoptera	Trichogrammatidae	Trichogramma	Trichogramma demoraesi	Para	predation	.	.	0.137	0.01
738	Pontes et al	2020	A glyphosate-based herbicide in a free-choice test on parasitism, emergence, and female-biased sex ratio of 10 Trichogrammatidae	glyphosate	9	glycine	Hymenoptera	Trichogrammatidae	Trichogramma	Trichogramma galloi	Para	predation	.	.	-0.679	0.011
739	Pontes et al	2020	A glyphosate-based herbicide in a free-choice test on parasitism, emergence, and female-biased sex ratio of 10 Trichogrammatidae	glyphosate	9	glycine	Hymenoptera	Trichogrammatidae	Trichogramma	Trichogramma pretiosum	Para	predation	.	.	-1.403	0.012
740	Pontes et al	2020	A glyphosate-based herbicide in a free-choice test on parasitism, emergence, and female-biased sex ratio of 10 Trichogrammatidae	glyphosate	9	glycine	Hymenoptera	Trichogrammatidae	Trichogramma	Trichogramma soaresi	Para	predation	.	.	0.15	0.01
741	Pontes et al	2020	A glyphosate-based herbicide in a free-choice test on parasitism, emergence, and female-biased sex ratio of 10 Trichogrammatidae	glyphosate	9	glycine	Hymenoptera	Trichogrammatidae	Trichogramma	Trichogramma acacioi	Para	mortality juvenile	.	.	0.02	0.01
742	Pontes et al	2020	A glyphosate-based herbicide in a free-choice test on parasitism, emergence, and female-biased sex ratio of 10 Trichogrammatidae	glyphosate	9	glycine	Hymenoptera	Trichogrammatidae	Trichogramma	Trichogramma annulata	Para	mortality juvenile	.	.	0.211	0.01
743	Pontes et al	2020	A glyphosate-based herbicide in a free-choice test on parasitism, emergence, and female-biased sex ratio of 10 Trichogrammatidae	glyphosate	9	glycine	Hymenoptera	Trichogrammatidae	Trichogramma	Trichogramma atopovirilia	Para	mortality juvenile	.	.	-0.015	0.01
744	Pontes et al	2020	A glyphosate-based herbicide in a free-choice test on parasitism, emergence, and female-biased sex ratio of 10 Trichogrammatidae	glyphosate	9	glycine	Hymenoptera	Trichogrammatidae	Trichogramma	Trichogramma bennetti	Para	mortality juvenile	.	.	0.813	0.011
745	Pontes et al	2020	A glyphosate-based herbicide in a free-choice test on parasitism, emergence, and female-biased sex ratio of 10 Trichogrammatidae	glyphosate	9	glycine	Hymenoptera	Trichogrammatidae	Trichogramma	Trichogramma bruni	Para	mortality juvenile	.	.	0.378	0.01
746	Pontes et al	2020	A glyphosate-based herbicide in a free-choice test on parasitism, emergence, and female-biased sex ratio of 10 Trichogrammatidae	glyphosate	9	glycine	Hymenoptera	Trichogrammatidae	Trichogramma	Trichogramma brasiliensis	Para	mortality juvenile	.	.	-0.001	0.01
747	Pontes et al	2020	A glyphosate-based herbicide in a free-choice test on parasitism, emergence, and female-biased sex ratio of 10 Trichogrammatidae	glyphosate	9	glycine	Hymenoptera	Trichogrammatidae	Trichogramma	Trichogramma demoraesi	Para	mortality juvenile	.	.	0.212	0.01
748	Pontes et al	2020	A glyphosate-based herbicide in a free-choice test on parasitism, emergence, and female-biased sex ratio of 10 Trichogrammatidae	glyphosate	9	glycine	Hymenoptera	Trichogrammatidae	Trichogramma	Trichogramma galloi	Para	mortality juvenile	.	.	0.228	0.01
749	Pontes et al	2020	A glyphosate-based herbicide in a free-choice test on parasitism, emergence, and female-biased sex ratio of 10 Trichogrammatidae	glyphosate	9	glycine	Hymenoptera	Trichogrammatidae	Trichogramma	Trichogramma pretiosum	Para	mortality juvenile	.	.	0	0.01
750	Pontes et al	2020	A glyphosate-based herbicide in a free-choice test on parasitism, emergence, and female-biased sex ratio of 10 Trichogrammatidae	glyphosate	9	glycine	Hymenoptera	Trichogrammatidae	Trichogramma	Trichogramma soaresi	Para	mortality juvenile	.	.	0.146	0.01
751	Pontes et al	2020	A glyphosate-based herbicide in a free-choice test on parasitism, emergence, and female-biased sex ratio of 10 Trichogrammatidae	glyphosate	9	glycine	Hymenoptera	Trichogrammatidae	Trichogramma	Trichogramma acacioi	Para	sex ratio	.	.	0	0.01
752	Pontes et al	2020	A glyphosate-based herbicide in a free-choice test on parasitism, emergence, and female-biased sex ratio of 10 Trichogrammatidae	glyphosate	9	glycine	Hymenoptera	Trichogrammatidae	Trichogramma	Trichogramma annulata	Para	sex ratio	.	.	-0.25	0.01
753	Pontes et al	2020	A glyphosate-based herbicide in a free-choice test on parasitism, emergence, and female-biased sex ratio of 10 Trichogrammatidae	glyphosate	9	glycine	Hymenoptera	Trichogrammatidae	Trichogramma	Trichogramma atopovirilia	Para	sex ratio	.	.	0.29	0.01
754	Pontes et al	2020	A glyphosate-based herbicide in a free-choice test on parasitism, emergence, and female-biased sex ratio of 10 Trichogrammatidae	glyphosate	9	glycine	Hymenoptera	Trichogrammatidae	Trichogramma	Trichogramma bennetti	Para	sex ratio	.	.	-0.898	0.011
755	Pontes et al	2020	A glyphosate-based herbicide in a free-choice test on parasitism, emergence, and female-biased sex ratio of 10 Trichogrammatidae	glyphosate	9	glycine	Hymenoptera	Trichogrammatidae	Trichogramma	Trichogramma bruni	Para	sex ratio	.	.	-0.305	0.01
756	Pontes et al	2020	A glyphosate-based herbicide in a free-choice test on parasitism, emergence, and female-biased sex ratio of 10 Trichogrammatidae	glyphosate	9	glycine	Hymenoptera	Trichogrammatidae	Trichogramma	Trichogramma brasiliensis	Para	sex ratio	.	.	0	0.01
757	Pontes et al	2020	A glyphosate-based herbicide in a free-choice test on parasitism, emergence, and female-biased sex ratio of 10 Trichogrammatidae	glyphosate	9	glycine	Hymenoptera	Trichogrammatidae	Trichogramma	Trichogramma demoraesi	Para	sex ratio	.	.	-0.154	0.01
758	Pontes et al	2020	A glyphosate-based herbicide in a free-choice test on parasitism, emergence, and female-biased sex ratio of 10 Trichogrammatidae	glyphosate	9	glycine	Hymenoptera	Trichogrammatidae	Trichogramma	Trichogramma galloi	Para	sex ratio	.	.	-0.402	0.01
759	Pontes et al	2020	A glyphosate-based herbicide in a free-choice test on parasitism, emergence, and female-biased sex ratio of 10 Trichogrammatidae	glyphosate	9	glycine	Hymenoptera	Trichogrammatidae	Trichogramma	Trichogramma pretiosum	Para	sex ratio	.	.	0	0.01
760	Pontes et al	2020	A glyphosate-based herbicide in a free-choice test on parasitism, emergence, and female-biased sex ratio of 10 Trichogrammatidae	glyphosate	9	glycine	Hymenoptera	Trichogrammatidae	Trichogramma	Trichogramma soaresi	Para	sex ratio	.	.	-0.154	0.01
623	Rittman et al.	2013	Glyphosate-based herbicide has contrasting effects on prey capture by two co-occurring wolf spider species	glyphosate	9	glycine	Araneae	Lycosidae	Pardosa	Pardosa milvina	Pred	predation	.	.	-0.075	0.182
624	Rittman et al.	2013	Glyphosate-based herbicide has contrasting effects on prey capture by two co-occurring wolf spider species	glyphosate	9	glycine	Araneae	Lycosidae	Tigrosa	Tigrosa helluo	Pred	predation	.	.	-0.609	0.149
319	Samsoe-Petersen	1987	Laboratory method for testing side-effects of pesticides on the rove beetle Aleochara bilineata - Adults	amitrole+diuron	11+7	triazole+urea	Coleoptera	Staphylinidae	Aleochara	Aleochara bilineata	Pred	mortality adult	0	4.211	0	0.739003
320	Samsoe-Petersen	1987	Laboratory method for testing side-effects of pesticides on the rove beetle Aleochara bilineata - Adults	bromacil	5	uracil	Coleoptera	Staphylinidae	Aleochara	Aleochara bilineata	Pred	mortality adult	0	4.211	0	0.739003
321	Samsoe-Petersen	1987	Laboratory method for testing side-effects of pesticides on the rove beetle Aleochara bilineata - Adults	bromofenoxim	6	nitrile	Coleoptera	Staphylinidae	Aleochara	Aleochara bilineata	Pred	mortality adult	0	4.211	0	0.739003
322	Samsoe-Petersen	1987	Laboratory method for testing side-effects of pesticides on the rove beetle Aleochara bilineata - Adults	simazine	5	triazine	Coleoptera	Staphylinidae	Aleochara	Aleochara bilineata	Pred	mortality adult	0	4.211	0	0.739003
313	Santos et al	2019	Selectivity of registered pesticides for the corn crop on immature stages of Trichogramma pretiosum (Hymenoptera: Trichogrammatidae)	atrazine	5	triazine	Hymenoptera	Trichogrammatidae	Trichogramma	Trichogramma pretiosum	Para	mortality juvenile	1.16	0.019	0.639542	0.00333438
314	Santos et al	2019	Selectivity of registered pesticides for the corn crop on immature stages of Trichogramma pretiosum (Hymenoptera: Trichogrammatidae)	nicosulfuron	2	sulfonylurea	Hymenoptera	Trichogrammatidae	Trichogramma	Trichogramma pretiosum	Para	mortality juvenile	7.387	2.012	4.07267	0.353093
315	Santos et al	2019	Selectivity of registered pesticides for the corn crop on immature stages of Trichogramma pretiosum (Hymenoptera: Trichogrammatidae)	paraquat	22	bipyridylium	Hymenoptera	Trichogrammatidae	Trichogramma	Trichogramma pretiosum	Para	mortality juvenile	-0.284	0.02	-0.156577	0.00350987
316	Santos et al	2019	Selectivity of registered pesticides for the corn crop on immature stages of Trichogramma pretiosum (Hymenoptera: Trichogrammatidae)	atrazine	5	triazine	Hymenoptera	Trichogrammatidae	Trichogramma	Trichogramma pretiosum	Para	predation	-0.424	0.067	-0.233763	0.0117581
317	Santos et al	2019	Selectivity of registered pesticides for the corn crop on immature stages of Trichogramma pretiosum (Hymenoptera: Trichogrammatidae)	nicosulfuron	2	sulfonylurea	Hymenoptera	Trichogrammatidae	Trichogramma	Trichogramma pretiosum	Para	predation	-4.487	2.029	-2.47381	0.356076
318	Santos et al	2019	Selectivity of registered pesticides for the corn crop on immature stages of Trichogramma pretiosum (Hymenoptera: Trichogrammatidae)	paraquat	22	bipyridylium	Hymenoptera	Trichogrammatidae	Trichogramma	Trichogramma pretiosum	Para	predation	0.765	0.043	0.421767	0.00754622
620	Santos et al	2019	Selectivity of registered pesticides for the corn crop on immature stages of Trichogramma pretiosum (Hymenoptera: Trichogrammatidae)	atrazine	5	triazine	Hymenoptera	Trichogrammatidae	Trichogramma	Trichogramma pretiosum	Para	longevity	.	.	-0.554	0.046
621	Santos et al	2019	Selectivity of registered pesticides for the corn crop on immature stages of Trichogramma pretiosum (Hymenoptera: Trichogrammatidae)	nicosulfuron	2	sulfonylurea	Hymenoptera	Trichogrammatidae	Trichogramma	Trichogramma pretiosum	Para	longevity	.	.	-0.352	0.045
622	Santos et al	2019	Selectivity of registered pesticides for the corn crop on immature stages of Trichogramma pretiosum (Hymenoptera: Trichogrammatidae)	paraquat	22	bipyridylium	Hymenoptera	Trichogrammatidae	Trichogramma	Trichogramma pretiosum	Para	longevity	.	.	-0.213	0.045
625	Saska et al.	2017	Treating prey with glyphosate does not alter the demographic parameters and predation of the Harmonia axyridis (Coleoptera: Coccinellidae)	glyphosate	9	glycine	Hemiptera	Pentatomidae	Podisus	Podisus nigrispinus	Pred	development time	.	.	-0.501	0.258
626	Saska et al.	2017	Treating prey with glyphosate does not alter the demographic parameters and predation of the Harmonia axyridis (Coleoptera: Coccinellidae)	glyphosate	9	glycine	Hemiptera	Pentatomidae	Podisus	Podisus nigrispinus	Pred	development time	.	.	-0.655	0.263
627	Saska et al.	2017	Treating prey with glyphosate does not alter the demographic parameters and predation of the Harmonia axyridis (Coleoptera: Coccinellidae)	glyphosate	9	glycine	Hemiptera	Pentatomidae	Podisus	Podisus nigrispinus	Pred	development time	.	.	0	0.25
628	Saska et al.	2017	Treating prey with glyphosate does not alter the demographic parameters and predation of the Harmonia axyridis (Coleoptera: Coccinellidae)	glyphosate	9	glycine	Hemiptera	Pentatomidae	Podisus	Podisus nigrispinus	Pred	development time	.	.	0.18	0.036
629	Saska et al.	2017	Treating prey with glyphosate does not alter the demographic parameters and predation of the Harmonia axyridis (Coleoptera: Coccinellidae)	glyphosate	9	glycine	Hemiptera	Pentatomidae	Podisus	Podisus nigrispinus	Pred	longevity	.	.	0.269	0.036
630	Saska et al.	2017	Treating prey with glyphosate does not alter the demographic parameters and predation of the Harmonia axyridis (Coleoptera: Coccinellidae)	glyphosate	9	glycine	Hemiptera	Pentatomidae	Podisus	Podisus nigrispinus	Pred	longevity	.	.	0.539	0.138
631	Saska et al.	2017	Treating prey with glyphosate does not alter the demographic parameters and predation of the Harmonia axyridis (Coleoptera: Coccinellidae)	glyphosate	9	glycine	Hemiptera	Pentatomidae	Podisus	Podisus nigrispinus	Pred	longevity	.	.	-0.53	0.138
632	Saska et al.	2017	Treating prey with glyphosate does not alter the demographic parameters and predation of the Harmonia axyridis (Coleoptera: Coccinellidae)	glyphosate	9	glycine	Hemiptera	Pentatomidae	Podisus	Podisus nigrispinus	Pred	longevity	.	.	-0.414	0.136
633	Saska et al.	2017	Treating prey with glyphosate does not alter the demographic parameters and predation of the Harmonia axyridis (Coleoptera: Coccinellidae)	glyphosate	9	glycine	Hemiptera	Pentatomidae	Podisus	Podisus nigrispinus	Pred	reproduction	.	.	0.013	0.036
634	Saska et al.	2017	Treating prey with glyphosate does not alter the demographic parameters and predation of the Harmonia axyridis (Coleoptera: Coccinellidae)	glyphosate	9	glycine	Hemiptera	Pentatomidae	Podisus	Podisus nigrispinus	Pred	reproduction	.	.	0.696	0.141
635	Saska et al.	2017	Treating prey with glyphosate does not alter the demographic parameters and predation of the Harmonia axyridis (Coleoptera: Coccinellidae)	glyphosate	9	glycine	Hemiptera	Pentatomidae	Podisus	Podisus nigrispinus	Pred	reproduction	.	.	-0.342	0.135
636	Saska et al.	2017	Treating prey with glyphosate does not alter the demographic parameters and predation of the Harmonia axyridis (Coleoptera: Coccinellidae)	glyphosate	9	glycine	Hemiptera	Pentatomidae	Podisus	Podisus nigrispinus	Pred	reproduction	.	.	-0.244	0.134
637	Saska et al.	2017	Treating prey with glyphosate does not alter the demographic parameters and predation of the Harmonia axyridis (Coleoptera: Coccinellidae)	glyphosate	9	glycine	Hemiptera	Pentatomidae	Podisus	Podisus nigrispinus	Pred	Size	.	.	0.687	0.265
638	Saska et al.	2017	Treating prey with glyphosate does not alter the demographic parameters and predation of the Harmonia axyridis (Coleoptera: Coccinellidae)	glyphosate	9	glycine	Hemiptera	Pentatomidae	Podisus	Podisus nigrispinus	Pred	Size	.	.	0.385	0.255
639	Saska et al.	2017	Treating prey with glyphosate does not alter the demographic parameters and predation of the Harmonia axyridis (Coleoptera: Coccinellidae)	glyphosate	9	glycine	Hemiptera	Pentatomidae	Podisus	Podisus nigrispinus	Pred	Size	.	.	-0.017	0.25
640	Saska et al.	2017	Treating prey with glyphosate does not alter the demographic parameters and predation of the Harmonia axyridis (Coleoptera: Coccinellidae)	glyphosate	9	glycine	Hemiptera	Pentatomidae	Podisus	Podisus nigrispinus	Pred	mortality eggs	.	.	50.859	11.583
641	Saska et al.	2017	Treating prey with glyphosate does not alter the demographic parameters and predation of the Harmonia axyridis (Coleoptera: Coccinellidae)	glyphosate	9	glycine	Hemiptera	Pentatomidae	Podisus	Podisus nigrispinus	Pred	mortality eggs	.	.	-0.35	0.135
642	Saska et al.	2017	Treating prey with glyphosate does not alter the demographic parameters and predation of the Harmonia axyridis (Coleoptera: Coccinellidae)	glyphosate	9	glycine	Hemiptera	Pentatomidae	Podisus	Podisus nigrispinus	Pred	mortality eggs	.	.	-0.408	0.136
643	Saska et al.	2017	Treating prey with glyphosate does not alter the demographic parameters and predation of the Harmonia axyridis (Coleoptera: Coccinellidae)	glyphosate	9	glycine	Hemiptera	Pentatomidae	Podisus	Podisus nigrispinus	Pred	mortality eggs	.	.	-0.178	0.134
644	Saska et al.	2017	Treating prey with glyphosate does not alter the demographic parameters and predation of the Harmonia axyridis (Coleoptera: Coccinellidae)	glyphosate	9	glycine	Hemiptera	Pentatomidae	Podisus	Podisus nigrispinus	Pred	mortality juvenile	.	.	0.3	0.036
323	Schmidt-Jeffris and Cutulle	2019	Non-target effects of herbicides on Tetranychus urticae and its predator, Phytoseiulus persimilis: implications for biological control	clethodim	1	cyclohexanedione	Mesostigmata	Phytoseiidae	Phytoseiulus	Phytoseiulus persimilis	Pred	mortality adult	1.466	1.303	0.808248	0.228668
324	Schmidt-Jeffris and Cutulle	2019	Non-target effects of herbicides on Tetranychus urticae and its predator, Phytoseiulus persimilis: implications for biological control	dicamba	4	benzoic acid	Mesostigmata	Phytoseiidae	Phytoseiulus	Phytoseiulus persimilis	Pred	mortality adult	3.258	1.13	1.79623	0.198308
325	Schmidt-Jeffris and Cutulle	2019	Non-target effects of herbicides on Tetranychus urticae and its predator, Phytoseiulus persimilis: implications for biological control	flumioxazin	14	N-phenylphthalimide	Mesostigmata	Phytoseiidae	Phytoseiulus	Phytoseiulus persimilis	Pred	mortality adult	1.207	1.388	0.665454	0.243585
326	Schmidt-Jeffris and Cutulle	2019	Non-target effects of herbicides on Tetranychus urticae and its predator, Phytoseiulus persimilis: implications for biological control	halosulfuron	2	sulfonylurea	Mesostigmata	Phytoseiidae	Phytoseiulus	Phytoseiulus persimilis	Pred	mortality adult	1.718	1.254	0.947183	0.220069
327	Schmidt-Jeffris and Cutulle	2019	Non-target effects of herbicides on Tetranychus urticae and its predator, Phytoseiulus persimilis: implications for biological control	mesotrione	27	triketone	Mesostigmata	Phytoseiidae	Phytoseiulus	Phytoseiulus persimilis	Pred	mortality adult	0	2.051	0	0.359937
328	Schmidt-Jeffris and Cutulle	2019	Non-target effects of herbicides on Tetranychus urticae and its predator, Phytoseiulus persimilis: implications for biological control	napropramide	15	acetamide	Mesostigmata	Phytoseiidae	Phytoseiulus	Phytoseiulus persimilis	Pred	mortality adult	2.599	1.16	1.4329	0.203572
329	Schmidt-Jeffris and Cutulle	2019	Non-target effects of herbicides on Tetranychus urticae and its predator, Phytoseiulus persimilis: implications for biological control	oxyfluorfen	14	diphenylether	Mesostigmata	Phytoseiidae	Phytoseiulus	Phytoseiulus persimilis	Pred	mortality adult	2.97	1.141	1.63745	0.200238
330	Schmidt-Jeffris and Cutulle	2019	Non-target effects of herbicides on Tetranychus urticae and its predator, Phytoseiulus persimilis: implications for biological control	S-metolachlor	15	chloroacetamide	Mesostigmata	Phytoseiidae	Phytoseiulus	Phytoseiulus persimilis	Pred	mortality adult	5.05	1.182	2.78421	0.207433
352	Schmidt-Jeffris et al	2022 - unpublished data at time of analysis	Nontarget impacts of herbicides on spiders in orchards	halosulfuron	2	sulfonylurea	Araneae	Salticidae	Pelegrina	Pelegrina aeneola	Pred	mortality juvenile	-1.099	2.717	-0.60591	0.476816
353	Schmidt-Jeffris et al	2022 - unpublished data at time of analysis	Nontarget impacts of herbicides on spiders in orchards	halosulfuron	2	sulfonylurea	Araneae	Philodromidae	Philodromus	Philodromus cespitum	Pred	mortality juvenile	0.962	2.758	0.530378	0.484011
354	Schmidt-Jeffris et al	2022 - unpublished data at time of analysis	Nontarget impacts of herbicides on spiders in orchards	halosulfuron	2	sulfonylurea	Araneae	Salticidae	Phaneus	Phaneus watonus	Pred	mortality juvenile	0.056	4.111	0.0308744	0.721454
355	Schmidt-Jeffris et al	2022 - unpublished data at time of analysis	Nontarget impacts of herbicides on spiders in orchards	halosulfuron	2	sulfonylurea	Araneae	Salticidae	Pelegrina	Pelegrina aeneola	Pred	predation	-2.282	2.514	-1.25813	0.441191
356	Schmidt-Jeffris et al	2022 - unpublished data at time of analysis	Nontarget impacts of herbicides on spiders in orchards	halosulfuron	2	sulfonylurea	Araneae	Salticidae	Phaneus	Phaneus watonus	Pred	predation	0	0.952	0	0.16707
357	Schmidt-Jeffris et al	2022 - unpublished data at time of analysis	Nontarget impacts of herbicides on spiders in orchards	rimsulfuron	2	sulfonylurea	Araneae	Salticidae	Pelegrina	Pelegrina aeneola	Pred	mortality juvenile	-1.124	2.717	-0.619694	0.476816
358	Schmidt-Jeffris et al	2022 - unpublished data at time of analysis	Nontarget impacts of herbicides on spiders in orchards	rimsulfuron	2	sulfonylurea	Araneae	Philodromidae	Philodromus	Philodromus cespitum	Pred	mortality juvenile	-0.178	4.09	-0.0981365	0.717768
359	Schmidt-Jeffris et al	2022 - unpublished data at time of analysis	Nontarget impacts of herbicides on spiders in orchards	rimsulfuron	2	sulfonylurea	Araneae	Salticidae	Phaneus	Phaneus watonus	Pred	mortality juvenile	0	4.108	0	0.720927
360	Schmidt-Jeffris et al	2022 - unpublished data at time of analysis	Nontarget impacts of herbicides on spiders in orchards	rimsulfuron	2	sulfonylurea	Araneae	Salticidae	Pelegrina	Pelegrina aeneola	Pred	predation	-2.677	2.471	-1.47591	0.433644
361	Schmidt-Jeffris et al	2022 - unpublished data at time of analysis	Nontarget impacts of herbicides on spiders in orchards	rimsulfuron	2	sulfonylurea	Araneae	Salticidae	Phaneus	Phaneus watonus	Pred	predation	-0.442	0.893	-0.243687	0.156716
[truncated: 145 more rows]

## Sheet: papers by year
Year	Count
1960	1
1961	0
1962	0
1963	0
1964	0
1965	0
1966	0
1967	0
1968	0
1969	0
1970	0
1971	0
1972	0
[truncated: 48 more rows]
